# Supplementary material for: QuickProt: A Fast and Accurate Homology‐Based Protein Annotation Tool for Non‐Model Organisms to Advance Comparative Genomics
Source: Mol Ecol Resour. 2026 Jan 12;26(2):e70097. doi: 10.1111/1755-0998.70097 (PMC12794128; doi:10.1111/1755-0998.70097)
Supplement: Supplementary file 1 — Tables S1‐S10: men70097‐sup‐0001‐Tables.xlsx. [file MEN-26-e70097-s001.xlsx]

## Sheet: Table S1
Table S1. The genomes and gene models involved in this study.
Species name	Classification	Genome asembly accession from NCBI	Genome link	Gene model link
Plectropomus leopardus	Animal / Osteichthyes		https://download.cncb.ac.cn/gwh/Animals/Plectropomus_leopardus_MGB_Peol_GWHBPCI00000000/GWHBPCI00000000.genome.fasta.gz	https://download.cncb.ac.cn/gwh/Animals/Plectropomus_leopardus_MGB_Peol_GWHBPCI00000000/GWHBPCI00000000.gff.gz
Centropristis striata	Animal / Osteichthyes	GCF_030273125.1	https://ftp.ncbi.nlm.nih.gov/genomes/all/GCF/030/273/125/GCF_030273125.1_C.striata_1.0/GCF_030273125.1_C.striata_1.0_genomic.fna.gz	https://ftp.ncbi.nlm.nih.gov/genomes/all/GCF/030/273/125/GCF_030273125.1_C.striata_1.0/GCF_030273125.1_C.striata_1.0_genomic.gff.gz
Cromileptes altivelis	Animal / Osteichthyes		https://figshare.com/ndownloader/files/42359784	https://figshare.com/ndownloader/files/42359790
Epinephelus akaara	Animal / Osteichthyes		https://datadryad.org/downloads/file_stream/106211	https://datadryad.org/downloads/file_stream/106211
Epinephelus bruneus	Animal / Osteichthyes	GCA_041684075.1	https://ftp.ncbi.nlm.nih.gov/genomes/all/GCA/041/684/075/GCA_041684075.1_ASM4168407v1/GCA_041684075.1_ASM4168407v1_genomic.fna.gz
Epinephelus fuscoguttatus	Animal / Osteichthyes	GCF_011397635.1	https://ftp.ncbi.nlm.nih.gov/genomes/all/GCF/011/397/635/GCF_011397635.1_E.fuscoguttatus.final_Chr_v1/GCF_011397635.1_E.fuscoguttatus.final_Chr_v1_genomic.fna.gz	https://ftp.ncbi.nlm.nih.gov/genomes/all/GCF/011/397/635/GCF_011397635.1_E.fuscoguttatus.final_Chr_v1/GCF_011397635.1_E.fuscoguttatus.final_Chr_v1_genomic.gff.gz
Epinephelus lanceolatus	Animal / Osteichthyes	GCF_005281545.1	https://ftp.ncbi.nlm.nih.gov/genomes/all/GCF/005/281/545/GCF_005281545.1_ASM528154v1/GCF_005281545.1_ASM528154v1_genomic.fna.gz	https://ftp.ncbi.nlm.nih.gov/genomes/all/GCF/005/281/545/GCF_005281545.1_ASM528154v1/GCF_005281545.1_ASM528154v1_genomic.gff.gz
Epinephelus moara	Animal / Osteichthyes	GCF_006386435.1	https://ftp.ncbi.nlm.nih.gov/genomes/all/GCF/006/386/435/GCF_006386435.1_YSFRI_EMoa_1.0/GCF_006386435.1_YSFRI_EMoa_1.0_genomic.fna.gz	https://ftp.ncbi.nlm.nih.gov/genomes/all/GCF/006/386/435/GCF_006386435.1_YSFRI_EMoa_1.0/GCF_006386435.1_YSFRI_EMoa_1.0_genomic.gff.gz
Arabidopsis thaliana	Model Plant		https://ftp.ensemblgenomes.ebi.ac.uk/pub/plants/release-61/fasta/arabidopsis_thaliana/dna/Arabidopsis_thaliana.TAIR10.dna_sm.toplevel.fa.gz	https://ftp.ensemblgenomes.ebi.ac.uk/pub/plants/release-61/gff3/arabidopsis_thaliana/Arabidopsis_thaliana.TAIR10.61.gff3.gz
Caenorhabditis elegans	Model Animal		https://ftp.ensemblgenomes.ebi.ac.uk/pub/metazoa/release-61/fasta/caenorhabditis_elegans/dna/Caenorhabditis_elegans.WBcel235.dna_sm.toplevel.fa.gz	https://ftp.ensemblgenomes.ebi.ac.uk/pub/metazoa/release-61/gff3/caenorhabditis_elegans/Caenorhabditis_elegans.WBcel235.61.gff3.gz
Drosophila melanogaster	Model Animal		https://ftp.ensembl.org/pub/release-114/fasta/drosophila_melanogaster/dna/Drosophila_melanogaster.BDGP6.54.dna_sm.toplevel.fa.gz	https://ftp.ensembl.org/pub/release-114/gff3/drosophila_melanogaster/Drosophila_melanogaster.BDGP6.54.61.gff3.gz
Takifugu rubripes	Model Animal		https://ftp.ensembl.org/pub/release-114/fasta/takifugu_rubripes/dna/Takifugu_rubripes.fTakRub1.2.dna_sm.toplevel.fa.gz	https://ftp.ensembl.org/pub/release-114/gff3/takifugu_rubripes/Takifugu_rubripes.fTakRub1.2.114.gff3.gz
Atalantia buxifolia	Plant		http://citrus.hzau.edu.cn/data/Genome_info/HKC.v2.0/HKC.v2.0.genome.fa	http://citrus.hzau.edu.cn/data/Genome_info/HKC.v2.0/HKC.v2.0.gene.model.gff3
Aegle marmelos	Plant		http://citrus.hzau.edu.cn/data/Genome_info/AEG.v1.0/AEG.v1.0.genome.fa	http://citrus.hzau.edu.cn/data/Genome_info/AEG.v1.0/AEG.v1.0.gene.model.gff3
Citropsis articulata	Plant	GCA_030449925.1	https://ftp.ncbi.nlm.nih.gov/genomes/all/GCA/030/449/925/GCA_030449925.1_ASM3044992v1/GCA_030449925.1_ASM3044992v1_genomic.fna.gz
Citrus australasica	Plant		http://citrus.hzau.edu.cn/data/Genome_info/AZM.v1.0/AZM.v1.0.genome.fa	http://citrus.hzau.edu.cn/data/Genome_info/AZM.v1.0/AZM.v1.0.gene.model.gff3
Citrus australis	Plant	GCA_046119255.1	https://ftp.ncbi.nlm.nih.gov/genomes/all/GCA/046/119/255/GCA_046119255.1_ASM4611925v1/GCA_046119255.1_ASM4611925v1_genomic.fna.gz
Citrus cavaleriei / Citrus ichangensis	Plant		http://citrus.hzau.edu.cn/data/Genome_info/ZGYCC.v2.0/ZGYCC.v2.0.genome.fa	http://citrus.hzau.edu.cn/data/Genome_info/ZGYCC.v2.0/ZGYCC.v2.0.gene.model.gff3
Citrus garrawayi	Plant	GCA_046118895.1	https://ftp.ncbi.nlm.nih.gov/genomes/all/GCA/046/118/895/GCA_046118895.1_ASM4611889v1/GCA_046118895.1_ASM4611889v1_genomic.fna.gz
Citrus glauca	Plant	GCA_046118885.1	https://ftp.ncbi.nlm.nih.gov/genomes/all/GCA/046/118/885/GCA_046118885.1_ASM4611888v1/GCA_046118885.1_ASM4611888v1_genomic.fna.gz
Citrus hindsii / Fortunella hindsii	Plant		http://citrus.hzau.edu.cn/data/Genome_info/GJ.v2.0/GJ.v2.0.genome.fa	http://citrus.hzau.edu.cn/data/Genome_info/GJ.v2.0/GJ.v2.0.gene.model.gff3
Citrus hongheensis	Plant		http://citrus.hzau.edu.cn/data/Genome_info/HH.v1.0/HH.v1.0.genome.fa	http://citrus.hzau.edu.cn/data/Genome_info/HH.v1.0/HH.v1.0.gene.model.gff3
Citrus inodora	Plant	GCA_046118875.1	https://ftp.ncbi.nlm.nih.gov/genomes/all/GCA/046/118/875/GCA_046118875.1_ASM4611887v1/GCA_046118875.1_ASM4611887v1_genomic.fna.gz
Citrus kinokuni	Plant	GCA_033242425.1	https://ftp.ncbi.nlm.nih.gov/genomes/all/GCA/033/242/425/GCA_033242425.1_ASM3324242v1/GCA_033242425.1_ASM3324242v1_genomic.fna.gz
Citrus mangshanensis	Plant		http://citrus.hzau.edu.cn/data/Genome_info/MSYG.v1.0/MSYG.v1.0.genome.fa	http://citrus.hzau.edu.cn/data/Genome_info/MSYG.v1.0/MSYG.v1.0.gene.model.gff3
Citrus maxima / Citrus grandis	Plant		http://citrus.hzau.edu.cn/data/Genome_info/HWB.v1.0/HWB.v1.0.genome.fa	http://citrus.hzau.edu.cn/data/Genome_info/HWB.v1.0/HWB.v1.0.gene.model.gff3
Citrus medica	Plant		http://citrus.hzau.edu.cn/data/Genome_info/RL.v1.0/RL.v1.0.genome.fa	http://citrus.hzau.edu.cn/data/Genome_info/RL.v1.0/RL.v1.0.gene.model.gff3
Citrus nobilis	Plant	GCA_033242485.1	https://ftp.ncbi.nlm.nih.gov/genomes/all/GCA/033/242/485/GCA_033242485.1_ASM3324248v1/GCA_033242485.1_ASM3324248v1_genomic.fna.gz
Citrus reticulata	Plant		http://citrus.hzau.edu.cn/data/Genome_info/JZ.v1.0/JZ.v1.0.genome.fa	http://citrus.hzau.edu.cn/data/Genome_info/JZ.v1.0/JZ.v1.0.gene.model.gff3
Citrus sinensis	Plant		http://citrus.hzau.edu.cn/data/Genome_info/SWO.v3.0/SWO.v3.0.genome.fa	http://citrus.hzau.edu.cn/data/Genome_info/SWO.v3.0/SWO.v3.0.gene.model.gff3
Citrus trifoliata / Poncirus trifoliata	Plant		http://citrus.hzau.edu.cn/data/Genome_info/ZK.v1.0/ZK.v1.0.genome.fa	http://citrus.hzau.edu.cn/data/Genome_info/ZK.v1.0/ZK.v1.0.gene.model.gff3
Citrus unshiu	Plant	GCA_002897195.1	https://ftp.ncbi.nlm.nih.gov/genomes/all/GCA/002/897/195/GCA_002897195.1_CUMW_v1.0/GCA_002897195.1_CUMW_v1.0_genomic.fna.gz	https://ftp.ncbi.nlm.nih.gov/genomes/all/GCA/002/897/195/GCA_002897195.1_CUMW_v1.0/GCA_002897195.1_CUMW_v1.0_genomic.gff.gz
Citrus × changshan-huyou	Plant	GCA_039657385.1	https://ftp.ncbi.nlm.nih.gov/genomes/all/GCA/039/657/385/GCA_039657385.1_ASM3965738v1/GCA_039657385.1_ASM3965738v1_genomic.fna.gz	https://ftp.ncbi.nlm.nih.gov/genomes/all/GCA/039/657/385/GCA_039657385.1_ASM3965738v1/GCA_039657385.1_ASM3965738v1_genomic.gff.gz
Citrus × clementina	Plant		http://citrus.hzau.edu.cn/data/Genome_info/GCF.v1.0/GCF.v1.0.genome.fa	http://citrus.hzau.edu.cn/data/Genome_info/GCF.v1.0/GCF.v1.0.gene.model.gff3
Citrus × limon	Plant	GCA_034663535.1	https://ftp.ncbi.nlm.nih.gov/genomes/all/GCA/034/663/535/GCA_034663535.1_C.limon_PB_Hap2/GCA_034663535.1_C.limon_PB_Hap2_genomic.fna.gz
Clausena heptaphylla	Plant	GCA_040965395.1	https://ftp.ncbi.nlm.nih.gov/genomes/all/GCA/040/965/395/GCA_040965395.1_ASM4096539v1/GCA_040965395.1_ASM4096539v1_genomic.fna.gz
Clausena lansium	Plant		http://citrus.hzau.edu.cn/data/Genome_info/HP.v1.0/HP.v1.0.genome.fa	http://citrus.hzau.edu.cn/data/Genome_info/HP.v1.0/HP.v1.0.gene.model.gff3
Luvunga scandens	Plant		http://citrus.hzau.edu.cn/data/Genome_info/SYT.v1.0/SYT.v1.0.genome.fa	http://citrus.hzau.edu.cn/data/Genome_info/SYT.v1.0/SYT.v1.0.gene.model.gff3
Murraya koenigii	Plant	GCA_025617385.1	https://ftp.ncbi.nlm.nih.gov/genomes/all/GCA/025/617/385/GCA_025617385.1_AGM_Bkoe_4.1/GCA_025617385.1_AGM_Bkoe_4.1_genomic.fna.gz
Zanthoxylum armatum	Plant	GCA_041053305.1	https://ftp.ncbi.nlm.nih.gov/genomes/all/GCA/041/053/305/GCA_041053305.1_ASM4105330v1/GCA_041053305.1_ASM4105330v1_genomic.fna.gz
Zanthoxylum bungeanum	Plant	GCA_019454045.1	https://ftp.ncbi.nlm.nih.gov/genomes/all/GCA/019/454/045/GCA_019454045.1_ZanBun/GCA_019454045.1_ZanBun_genomic.fna.gz
Zanthoxylum nitidum	Plant	GCA_040721915.1	https://ftp.ncbi.nlm.nih.gov/genomes/all/GCA/040/721/915/GCA_040721915.1_ASM4072191v1/GCA_040721915.1_ASM4072191v1_genomic.fna.gz
Citrus clementina × Citrus × tangelo	Plant	GCA_037179405.1	https://ftp.ncbi.nlm.nih.gov/genomes/all/GCA/037/179/405/GCA_037179405.1_UCR_Fairchild_v1.0/GCA_037179405.1_UCR_Fairchild_v1.0_genomic.fna.gz
Citropsis gilletiana	Plant		http://citrus.hzau.edu.cn/data/Genome_info/CGI.v1.0/CGI.v1.0.genome.fa	http://citrus.hzau.edu.cn/data/Genome_info/CGI.v1.0/CGI.v1.0.gene.model.gff3
Murraya paniculata	Plant		http://citrus.hzau.edu.cn/data/Genome_info/JLX.v1.0/JLX.v1.0.genome.fa	http://citrus.hzau.edu.cn/data/Genome_info/JLX.v1.0/JLX.v1.0.gene.model.gff3
Citrus linwuensis	Plant		http://citrus.hzau.edu.cn/data/Genome_info/LW.v1.0/LW.v1.0.genome.fa	http://citrus.hzau.edu.cn/data/Genome_info/LW.v1.0/LW.v1.0.gene.model.gff3
Mandarin haplotype of Citrus × aurantium	Plant		http://citrus.hzau.edu.cn/data/Genome_info/ZGSC-M/ZGSC-M.genome.fa	http://citrus.hzau.edu.cn/data/Genome_info/ZGSC-M/ZGSC-M.gene.model.gff3
Pummelo haplotype of Citrus × aurantium	Plant		http://citrus.hzau.edu.cn/data/Genome_info/ZGSC-P/ZGSC-P.genome.fa	http://citrus.hzau.edu.cn/data/Genome_info/ZGSC-P/ZGSC-P.gene.model.gff3
Xenopus borealis	Animal / Amphibia	GCA_024363595.1	https://www.ncbi.nlm.nih.gov/datasets/genome/GCA_024363595.1/
Xenopus petersii	Animal / Amphibia	GCA_038501925.1	https://www.ncbi.nlm.nih.gov/datasets/genome/GCA_038501925.1/
Xenopus laevis	Animal / Amphibia	GCF_017654675.1	https://www.ncbi.nlm.nih.gov/datasets/genome/GCF_017654675.1/
Xenopus tropicalis	Animal / Amphibia	GCF_000004195.4	https://www.ncbi.nlm.nih.gov/datasets/genome/GCF_000004195.4/
Lethenteron reissneri	Animal / Cyclostomata	GCF_015708825.1
Myxine glutinosa	Animal / Cyclostomata	GCF_040869285.1
Petromyzon marinus	Animal / Cyclostomata	GCF_010993605.1
Salmo salar	Animal / Osteichthyes	GCF_905237065.1
Ahaetulla prasina	Animal / Reptilia	GCF_028640845.1
Eublepharis macularius	Animal / Reptilia	GCF_028583425.1
Danio rerio	Animal / Osteichthyes	GCF_000002035.4
Oryzias latipes	Animal / Osteichthyes	GCF_002234675.1

## Sheet: Table S2
Table S2. Reverse transcriptase domain-containing protein.
ID	Accession	Evalue	Score	Length	Start	End	Name	Pfam Description
CstMRNA00000001.1	PF13472.10	4.7e-07	30.7	581	152	277	Lipase_GDSL_2	GDSL-like Lipase/Acylhydrolase family
CstMRNA00000001.1	PF00078.31	5.9e-07	29.6	581	282	384	RVT_1	Reverse transcriptase (RNA-dependent DNA polymerase)
CstMRNA00000002.1	PF00078.31	4.2e-07	30.1	372	80	175	RVT_1	Reverse transcriptase (RNA-dependent DNA polymerase)
CstMRNA00000003.1	PF13472.10	4.7e-07	30.7	581	152	277	Lipase_GDSL_2	GDSL-like Lipase/Acylhydrolase family
CstMRNA00000003.1	PF00078.31	5.9e-07	29.6	581	282	384	RVT_1	Reverse transcriptase (RNA-dependent DNA polymerase)
CstMRNA00000004.1	PF13472.10	4.7e-07	30.7	581	152	277	Lipase_GDSL_2	GDSL-like Lipase/Acylhydrolase family
CstMRNA00000004.1	PF00078.31	5.9e-07	29.6	581	282	384	RVT_1	Reverse transcriptase (RNA-dependent DNA polymerase)
CstMRNA00000005.1	PF00078.31	5.5e-07	29.7	564	265	367	RVT_1	Reverse transcriptase (RNA-dependent DNA polymerase)
CstMRNA00000006.1	PF13472.10	4.6e-07	30.7	581	152	277	Lipase_GDSL_2	GDSL-like Lipase/Acylhydrolase family
CstMRNA00000006.1	PF00078.31	5.6e-07	29.7	581	282	384	RVT_1	Reverse transcriptase (RNA-dependent DNA polymerase)
CstMRNA00000007.1	PF13472.10	5e-07	30.6	581	152	277	Lipase_GDSL_2	GDSL-like Lipase/Acylhydrolase family
CstMRNA00000007.1	PF00078.31	5.8e-07	29.6	581	282	384	RVT_1	Reverse transcriptase (RNA-dependent DNA polymerase)
CstMRNA00000008.1	PF13472.10	6e-07	30.3	581	152	277	Lipase_GDSL_2	GDSL-like Lipase/Acylhydrolase family
CstMRNA00000008.1	PF00078.31	5.7e-07	29.6	581	282	384	RVT_1	Reverse transcriptase (RNA-dependent DNA polymerase)
CstMRNA00000009.1	PF00078.31	2.7e-07	30.7	372	73	175	RVT_1	Reverse transcriptase (RNA-dependent DNA polymerase)
CstMRNA00000010.1	PF00078.31	2.5e-07	30.8	372	73	175	RVT_1	Reverse transcriptase (RNA-dependent DNA polymerase)
CalMRNA00000001.1	PF00078.31	5.5e-09	36.2	371	71	174	RVT_1	Reverse transcriptase (RNA-dependent DNA polymerase)
CalMRNA00000001.1	PF00078.31	5.5e-09	36.2	371	200	250	RVT_1	Reverse transcriptase (RNA-dependent DNA polymerase)
CalMRNA00000002.1	PF00078.31	1.6e-07	31.4	558	268	335	RVT_1	Reverse transcriptase (RNA-dependent DNA polymerase)
CalMRNA00000002.1	PF00078.31	1.6e-07	31.4	558	387	438	RVT_1	Reverse transcriptase (RNA-dependent DNA polymerase)
CalMRNA00000003.1	PF13472.10	5.4e-08	33.7	581	154	278	Lipase_GDSL_2	GDSL-like Lipase/Acylhydrolase family
CalMRNA00000003.1	PF00078.31	1.7e-08	34.6	581	283	384	RVT_1	Reverse transcriptase (RNA-dependent DNA polymerase)
CalMRNA00000003.1	PF00078.31	1.7e-08	34.6	581	411	460	RVT_1	Reverse transcriptase (RNA-dependent DNA polymerase)
CalMRNA00000004.1	PF00078.31	5.5e-09	36.2	371	71	174	RVT_1	Reverse transcriptase (RNA-dependent DNA polymerase)
CalMRNA00000004.1	PF00078.31	5.5e-09	36.2	371	200	250	RVT_1	Reverse transcriptase (RNA-dependent DNA polymerase)
CalMRNA00000005.1	PF13472.10	4.6e-08	34	581	153	278	Lipase_GDSL_2	GDSL-like Lipase/Acylhydrolase family
CalMRNA00000005.1	PF00078.31	1.7e-08	34.6	581	283	384	RVT_1	Reverse transcriptase (RNA-dependent DNA polymerase)
CalMRNA00000005.1	PF00078.31	1.7e-08	34.6	581	411	460	RVT_1	Reverse transcriptase (RNA-dependent DNA polymerase)
CalMRNA00000006.1	PF13472.10	5.4e-08	33.7	581	154	278	Lipase_GDSL_2	GDSL-like Lipase/Acylhydrolase family
CalMRNA00000006.1	PF00078.31	1.9e-08	34.5	581	283	384	RVT_1	Reverse transcriptase (RNA-dependent DNA polymerase)
CalMRNA00000006.1	PF00078.31	1.9e-08	34.5	581	411	460	RVT_1	Reverse transcriptase (RNA-dependent DNA polymerase)
CalMRNA00000007.1	PF13472.10	9.2e-07	29.7	572	151	275	Lipase_GDSL_2	GDSL-like Lipase/Acylhydrolase family
CalMRNA00000007.1	PF00078.31	2.2e-08	34.2	572	276	381	RVT_1	Reverse transcriptase (RNA-dependent DNA polymerase)
CalMRNA00000007.1	PF00078.31	2.2e-08	34.2	572	408	453	RVT_1	Reverse transcriptase (RNA-dependent DNA polymerase)
CalMRNA00000008.1	PF00078.31	5.5e-09	36.2	371	71	174	RVT_1	Reverse transcriptase (RNA-dependent DNA polymerase)
CalMRNA00000008.1	PF00078.31	5.5e-09	36.2	371	200	250	RVT_1	Reverse transcriptase (RNA-dependent DNA polymerase)
CalMRNA00000009.1	PF13472.10	5.2e-08	33.8	581	154	278	Lipase_GDSL_2	GDSL-like Lipase/Acylhydrolase family
CalMRNA00000009.1	PF00078.31	1.7e-08	34.6	581	283	384	RVT_1	Reverse transcriptase (RNA-dependent DNA polymerase)
CalMRNA00000009.1	PF00078.31	1.7e-08	34.6	581	411	460	RVT_1	Reverse transcriptase (RNA-dependent DNA polymerase)
CalMRNA00000010.1	PF13472.10	5.2e-08	33.8	581	154	278	Lipase_GDSL_2	GDSL-like Lipase/Acylhydrolase family
CalMRNA00000010.1	PF00078.31	1.7e-08	34.6	581	283	384	RVT_1	Reverse transcriptase (RNA-dependent DNA polymerase)
CalMRNA00000010.1	PF00078.31	1.7e-08	34.6	581	411	460	RVT_1	Reverse transcriptase (RNA-dependent DNA polymerase)
CalMRNA00000011.1	PF13472.10	8.9e-07	29.8	551	150	275	Lipase_GDSL_2	GDSL-like Lipase/Acylhydrolase family
CalMRNA00000011.1	PF00078.31	1e-08	35.3	551	280	382	RVT_1	Reverse transcriptase (RNA-dependent DNA polymerase)
CalMRNA00000011.1	PF00078.31	1e-08	35.3	551	408	454	RVT_1	Reverse transcriptase (RNA-dependent DNA polymerase)
CalMRNA00000012.1	PF13472.10	5.4e-08	33.7	581	154	278	Lipase_GDSL_2	GDSL-like Lipase/Acylhydrolase family
CalMRNA00000012.1	PF00078.31	1.7e-08	34.7	581	283	384	RVT_1	Reverse transcriptase (RNA-dependent DNA polymerase)
CalMRNA00000012.1	PF00078.31	1.7e-08	34.7	581	411	460	RVT_1	Reverse transcriptase (RNA-dependent DNA polymerase)
CalMRNA00000013.1	PF13472.10	5.4e-08	33.7	581	154	278	Lipase_GDSL_2	GDSL-like Lipase/Acylhydrolase family
CalMRNA00000013.1	PF00078.31	1.7e-08	34.7	581	283	384	RVT_1	Reverse transcriptase (RNA-dependent DNA polymerase)
CalMRNA00000013.1	PF00078.31	1.7e-08	34.7	581	411	460	RVT_1	Reverse transcriptase (RNA-dependent DNA polymerase)
CalMRNA00000015.1	PF13472.10	5.4e-08	33.7	581	154	278	Lipase_GDSL_2	GDSL-like Lipase/Acylhydrolase family
CalMRNA00000015.1	PF00078.31	1.9e-08	34.5	581	283	384	RVT_1	Reverse transcriptase (RNA-dependent DNA polymerase)
CalMRNA00000015.1	PF00078.31	1.9e-08	34.5	581	411	460	RVT_1	Reverse transcriptase (RNA-dependent DNA polymerase)
CalMRNA00000016.1	PF00078.31	5.5e-09	36.2	371	71	174	RVT_1	Reverse transcriptase (RNA-dependent DNA polymerase)
CalMRNA00000016.1	PF00078.31	5.5e-09	36.2	371	200	250	RVT_1	Reverse transcriptase (RNA-dependent DNA polymerase)
CalMRNA00000017.1	PF13472.10	5.4e-08	33.7	581	154	278	Lipase_GDSL_2	GDSL-like Lipase/Acylhydrolase family
CalMRNA00000017.1	PF00078.31	1.7e-08	34.7	581	283	384	RVT_1	Reverse transcriptase (RNA-dependent DNA polymerase)
CalMRNA00000017.1	PF00078.31	1.7e-08	34.7	581	411	460	RVT_1	Reverse transcriptase (RNA-dependent DNA polymerase)
CalMRNA00000018.1	PF00078.31	5.5e-09	36.2	371	71	174	RVT_1	Reverse transcriptase (RNA-dependent DNA polymerase)
CalMRNA00000018.1	PF00078.31	5.5e-09	36.2	371	200	250	RVT_1	Reverse transcriptase (RNA-dependent DNA polymerase)
CalMRNA00000019.1	PF13472.10	5.2e-08	33.8	581	154	278	Lipase_GDSL_2	GDSL-like Lipase/Acylhydrolase family
CalMRNA00000019.1	PF00078.31	1.7e-08	34.6	581	283	384	RVT_1	Reverse transcriptase (RNA-dependent DNA polymerase)
CalMRNA00000019.1	PF00078.31	1.7e-08	34.6	581	411	460	RVT_1	Reverse transcriptase (RNA-dependent DNA polymerase)
CalMRNA00000020.1	PF00078.31	5.5e-09	36.2	371	71	174	RVT_1	Reverse transcriptase (RNA-dependent DNA polymerase)
CalMRNA00000020.1	PF00078.31	5.5e-09	36.2	371	200	250	RVT_1	Reverse transcriptase (RNA-dependent DNA polymerase)
CalMRNA00000021.1	PF13472.10	5.4e-08	33.7	597	154	278	Lipase_GDSL_2	GDSL-like Lipase/Acylhydrolase family
CalMRNA00000021.1	PF00078.31	1.8e-08	34.6	597	283	384	RVT_1	Reverse transcriptase (RNA-dependent DNA polymerase)
CalMRNA00000021.1	PF00078.31	1.8e-08	34.6	597	411	460	RVT_1	Reverse transcriptase (RNA-dependent DNA polymerase)
CalMRNA00000022.1	PF00078.31	5.5e-09	36.2	371	71	174	RVT_1	Reverse transcriptase (RNA-dependent DNA polymerase)
CalMRNA00000022.1	PF00078.31	5.5e-09	36.2	371	200	250	RVT_1	Reverse transcriptase (RNA-dependent DNA polymerase)
CalMRNA00000023.1	PF13472.10	5.7e-08	33.7	578	151	275	Lipase_GDSL_2	GDSL-like Lipase/Acylhydrolase family
CalMRNA00000023.1	PF00078.31	1.7e-08	34.6	578	276	381	RVT_1	Reverse transcriptase (RNA-dependent DNA polymerase)
CalMRNA00000023.1	PF00078.31	1.7e-08	34.6	578	408	457	RVT_1	Reverse transcriptase (RNA-dependent DNA polymerase)
CalMRNA00000024.1	PF00078.31	5.5e-09	36.2	371	71	174	RVT_1	Reverse transcriptase (RNA-dependent DNA polymerase)
CalMRNA00000024.1	PF00078.31	5.5e-09	36.2	371	200	250	RVT_1	Reverse transcriptase (RNA-dependent DNA polymerase)
CalMRNA00000025.1	PF00078.31	5.5e-09	36.2	371	71	174	RVT_1	Reverse transcriptase (RNA-dependent DNA polymerase)
CalMRNA00000025.1	PF00078.31	5.5e-09	36.2	371	200	250	RVT_1	Reverse transcriptase (RNA-dependent DNA polymerase)
CalMRNA00000026.1	PF13472.10	5.4e-08	33.7	581	154	278	Lipase_GDSL_2	GDSL-like Lipase/Acylhydrolase family
CalMRNA00000026.1	PF00078.31	1.7e-08	34.7	581	283	384	RVT_1	Reverse transcriptase (RNA-dependent DNA polymerase)
CalMRNA00000026.1	PF00078.31	1.7e-08	34.7	581	411	460	RVT_1	Reverse transcriptase (RNA-dependent DNA polymerase)
CalMRNA00000027.1	PF13472.10	4.5e-08	34	579	151	276	Lipase_GDSL_2	GDSL-like Lipase/Acylhydrolase family
CalMRNA00000027.1	PF00078.31	2.2e-08	34.2	579	281	382	RVT_1	Reverse transcriptase (RNA-dependent DNA polymerase)
CalMRNA00000027.1	PF00078.31	2.2e-08	34.2	579	409	455	RVT_1	Reverse transcriptase (RNA-dependent DNA polymerase)
CalMRNA00000028.1	PF00078.31	2.1e-08	34.3	371	71	173	RVT_1	Reverse transcriptase (RNA-dependent DNA polymerase)
CalMRNA00000028.1	PF00078.31	2.1e-08	34.3	371	200	250	RVT_1	Reverse transcriptase (RNA-dependent DNA polymerase)
CalMRNA00000029.1	PF13472.10	5.4e-08	33.7	581	154	278	Lipase_GDSL_2	GDSL-like Lipase/Acylhydrolase family
CalMRNA00000029.1	PF00078.31	1.7e-08	34.7	581	283	384	RVT_1	Reverse transcriptase (RNA-dependent DNA polymerase)
CalMRNA00000029.1	PF00078.31	1.7e-08	34.7	581	411	460	RVT_1	Reverse transcriptase (RNA-dependent DNA polymerase)
CalMRNA00000030.1	PF00078.31	5.5e-09	36.2	371	71	174	RVT_1	Reverse transcriptase (RNA-dependent DNA polymerase)
CalMRNA00000030.1	PF00078.31	5.5e-09	36.2	371	200	250	RVT_1	Reverse transcriptase (RNA-dependent DNA polymerase)
CalMRNA00000031.1	PF00078.31	5.5e-09	36.2	371	71	174	RVT_1	Reverse transcriptase (RNA-dependent DNA polymerase)
CalMRNA00000031.1	PF00078.31	5.5e-09	36.2	371	200	250	RVT_1	Reverse transcriptase (RNA-dependent DNA polymerase)
CalMRNA00000032.1	PF13472.10	2.3e-08	34.9	578	151	275	Lipase_GDSL_2	GDSL-like Lipase/Acylhydrolase family
CalMRNA00000032.1	PF00078.31	1.5e-08	34.8	578	280	381	RVT_1	Reverse transcriptase (RNA-dependent DNA polymerase)
CalMRNA00000032.1	PF00078.31	1.5e-08	34.8	578	408	457	RVT_1	Reverse transcriptase (RNA-dependent DNA polymerase)
CalMRNA00000034.1	PF13472.10	7.4e-08	33.3	578	150	275	Lipase_GDSL_2	GDSL-like Lipase/Acylhydrolase family
CalMRNA00000034.1	PF00078.31	1.8e-08	34.6	578	280	381	RVT_1	Reverse transcriptase (RNA-dependent DNA polymerase)
CalMRNA00000034.1	PF00078.31	1.8e-08	34.6	578	408	457	RVT_1	Reverse transcriptase (RNA-dependent DNA polymerase)
CalMRNA00000035.1	PF00078.31	5.5e-09	36.2	371	71	174	RVT_1	Reverse transcriptase (RNA-dependent DNA polymerase)
CalMRNA00000035.1	PF00078.31	5.5e-09	36.2	371	200	250	RVT_1	Reverse transcriptase (RNA-dependent DNA polymerase)
CalMRNA00000036.1	PF00078.31	5.5e-09	36.2	371	71	174	RVT_1	Reverse transcriptase (RNA-dependent DNA polymerase)
CalMRNA00000036.1	PF00078.31	5.5e-09	36.2	371	200	250	RVT_1	Reverse transcriptase (RNA-dependent DNA polymerase)
CalMRNA00000037.1	PF00078.31	5.5e-09	36.2	371	71	174	RVT_1	Reverse transcriptase (RNA-dependent DNA polymerase)
CalMRNA00000037.1	PF00078.31	5.5e-09	36.2	371	200	250	RVT_1	Reverse transcriptase (RNA-dependent DNA polymerase)
EakMRNA00000002.1	PF13472.10	8.6e-08	33.1	538	151	275	Lipase_GDSL_2	GDSL-like Lipase/Acylhydrolase family
EakMRNA00000002.1	PF00078.31	8.9e-09	35.5	538	276	382	RVT_1	Reverse transcriptase (RNA-dependent DNA polymerase)
EakMRNA00000002.1	PF00078.31	8.9e-09	35.5	538	408	457	RVT_1	Reverse transcriptase (RNA-dependent DNA polymerase)
EakMRNA00000003.1	PF13472.10	1e-07	32.8	564	151	275	Lipase_GDSL_2	GDSL-like Lipase/Acylhydrolase family
EakMRNA00000003.1	PF00078.31	2.1e-08	34.4	564	276	382	RVT_1	Reverse transcriptase (RNA-dependent DNA polymerase)
EakMRNA00000004.1	PF00078.31	7.6e-09	35.8	356	69	175	RVT_1	Reverse transcriptase (RNA-dependent DNA polymerase)
EakMRNA00000005.1	PF13472.10	1.9e-07	31.9	578	151	275	Lipase_GDSL_2	GDSL-like Lipase/Acylhydrolase family
EakMRNA00000005.1	PF00078.31	3.6e-08	33.5	578	280	381	RVT_1	Reverse transcriptase (RNA-dependent DNA polymerase)
EakMRNA00000005.1	PF00078.31	3.6e-08	33.5	578	407	454	RVT_1	Reverse transcriptase (RNA-dependent DNA polymerase)
EakMRNA00000006.1	PF13472.10	1.3e-07	32.5	564	137	261	Lipase_GDSL_2	GDSL-like Lipase/Acylhydrolase family
EakMRNA00000006.1	PF00078.31	1.4e-08	34.9	564	262	368	RVT_1	Reverse transcriptase (RNA-dependent DNA polymerase)
EakMRNA00000006.1	PF00078.31	1.4e-08	34.9	564	394	443	RVT_1	Reverse transcriptase (RNA-dependent DNA polymerase)
EakMRNA00000007.1	PF00078.31	4.7e-08	33.2	544	255	361	RVT_1	Reverse transcriptase (RNA-dependent DNA polymerase)
EakMRNA00000007.1	PF00078.31	4.7e-08	33.2	544	387	432	RVT_1	Reverse transcriptase (RNA-dependent DNA polymerase)
EakMRNA00000008.1	PF00078.31	3.8e-09	36.7	361	69	175	RVT_1	Reverse transcriptase (RNA-dependent DNA polymerase)
EakMRNA00000008.1	PF00078.31	3.8e-09	36.7	361	200	251	RVT_1	Reverse transcriptase (RNA-dependent DNA polymerase)
EakMRNA00000009.1	PF00078.31	1.1e-06	28.8	750	192	291	RVT_1	Reverse transcriptase (RNA-dependent DNA polymerase)
EakMRNA00000009.1	PF00078.31	1.1e-06	28.8	750	317	357	RVT_1	Reverse transcriptase (RNA-dependent DNA polymerase)
EakMRNA00000009.1	PF03567.18	7.2e-74	249.2	750	506	742	Sulfotransfer_2	Sulfotransferase family
EfuMRNA00000001.1	PF13472.10	1.5e-07	32.3	578	150	275	Lipase_GDSL_2	GDSL-like Lipase/Acylhydrolase family
EfuMRNA00000001.1	PF00078.31	1.5e-08	34.8	578	280	381	RVT_1	Reverse transcriptase (RNA-dependent DNA polymerase)
EfuMRNA00000001.1	PF00078.31	1.5e-08	34.8	578	408	458	RVT_1	Reverse transcriptase (RNA-dependent DNA polymerase)
EfuMRNA00000002.1	PF00078.31	4.5e-09	36.5	372	72	174	RVT_1	Reverse transcriptase (RNA-dependent DNA polymerase)
EfuMRNA00000002.1	PF00078.31	4.5e-09	36.5	372	201	240	RVT_1	Reverse transcriptase (RNA-dependent DNA polymerase)
EfuMRNA00000003.1	PF00078.31	5.5e-14	52.5	561	261	377	RVT_1	Reverse transcriptase (RNA-dependent DNA polymerase)
EfuMRNA00000004.1	PF00078.31	5.7e-09	36.2	367	67	171	RVT_1	Reverse transcriptase (RNA-dependent DNA polymerase)
EfuMRNA00000004.1	PF00078.31	5.7e-09	36.2	367	196	246	RVT_1	Reverse transcriptase (RNA-dependent DNA polymerase)
EfuMRNA00000005.1	PF00078.31	1.7e-08	34.6	567	266	370	RVT_1	Reverse transcriptase (RNA-dependent DNA polymerase)
EfuMRNA00000005.1	PF00078.31	1.7e-08	34.6	567	397	446	RVT_1	Reverse transcriptase (RNA-dependent DNA polymerase)
EfuMRNA00000006.1	PF13472.10	9.3e-09	36.2	578	150	275	Lipase_GDSL_2	GDSL-like Lipase/Acylhydrolase family
EfuMRNA00000006.1	PF00078.31	1.8e-08	34.6	578	280	381	RVT_1	Reverse transcriptase (RNA-dependent DNA polymerase)
EfuMRNA00000006.1	PF00078.31	1.8e-08	34.6	578	408	457	RVT_1	Reverse transcriptase (RNA-dependent DNA polymerase)
EfuMRNA00000007.1	PF13472.10	8.7e-08	33.1	581	154	278	Lipase_GDSL_2	GDSL-like Lipase/Acylhydrolase family
EfuMRNA00000007.1	PF00078.31	6.7e-08	32.7	581	283	384	RVT_1	Reverse transcriptase (RNA-dependent DNA polymerase)
EfuMRNA00000007.1	PF00078.31	6.7e-08	32.7	581	411	460	RVT_1	Reverse transcriptase (RNA-dependent DNA polymerase)
EfuMRNA00000008.1	PF13472.10	2.6e-07	31.5	578	151	275	Lipase_GDSL_2	GDSL-like Lipase/Acylhydrolase family
EfuMRNA00000008.1	PF00078.31	1.5e-07	31.5	578	276	381	RVT_1	Reverse transcriptase (RNA-dependent DNA polymerase)
EfuMRNA00000009.1	PF00078.31	3.4e-18	66.3	355	15	159	RVT_1	Reverse transcriptase (RNA-dependent DNA polymerase)
EfuMRNA00000009.1	PF00078.31	3.4e-18	66.3	355	185	229	RVT_1	Reverse transcriptase (RNA-dependent DNA polymerase)
EfuMRNA00000010.1	PF00078.31	6.3e-09	36	371	71	175	RVT_1	Reverse transcriptase (RNA-dependent DNA polymerase)
EfuMRNA00000010.1	PF00078.31	6.3e-09	36	371	200	247	RVT_1	Reverse transcriptase (RNA-dependent DNA polymerase)
EfuMRNA00000011.1	PF13472.10	4.5e-06	27.5	574	37	60	Lipase_GDSL_2	GDSL-like Lipase/Acylhydrolase family
EfuMRNA00000011.1	PF13472.10	4.5e-06	27.5	574	146	271	Lipase_GDSL_2	GDSL-like Lipase/Acylhydrolase family
EfuMRNA00000011.1	PF00078.31	3.7e-09	36.8	574	276	377	RVT_1	Reverse transcriptase (RNA-dependent DNA polymerase)
EfuMRNA00000011.1	PF00078.31	3.7e-09	36.8	574	404	453	RVT_1	Reverse transcriptase (RNA-dependent DNA polymerase)
EfuMRNA00000012.1	PF13472.10	4e-08	34.2	581	153	278	Lipase_GDSL_2	GDSL-like Lipase/Acylhydrolase family
EfuMRNA00000012.1	PF00078.31	3.4e-08	33.6	581	282	384	RVT_1	Reverse transcriptase (RNA-dependent DNA polymerase)
EfuMRNA00000012.1	PF00078.31	3.4e-08	33.6	581	411	460	RVT_1	Reverse transcriptase (RNA-dependent DNA polymerase)
ElaMRNA00000001.1	PF13472.10	6.9e-08	33.4	581	154	278	Lipase_GDSL_2	GDSL-like Lipase/Acylhydrolase family
ElaMRNA00000001.1	PF00078.31	1.4e-08	34.9	581	283	384	RVT_1	Reverse transcriptase (RNA-dependent DNA polymerase)
ElaMRNA00000001.1	PF00078.31	1.4e-08	34.9	581	411	460	RVT_1	Reverse transcriptase (RNA-dependent DNA polymerase)
ElaMRNA00000002.1	PF13472.10	6.9e-08	33.4	581	154	278	Lipase_GDSL_2	GDSL-like Lipase/Acylhydrolase family
ElaMRNA00000002.1	PF00078.31	1.4e-08	34.9	581	283	384	RVT_1	Reverse transcriptase (RNA-dependent DNA polymerase)
ElaMRNA00000002.1	PF00078.31	1.4e-08	34.9	581	411	460	RVT_1	Reverse transcriptase (RNA-dependent DNA polymerase)
ElaMRNA00000003.1	PF13472.10	8.1e-08	33.2	603	151	275	Lipase_GDSL_2	GDSL-like Lipase/Acylhydrolase family
ElaMRNA00000003.1	PF00078.31	1.5e-08	34.8	603	280	381	RVT_1	Reverse transcriptase (RNA-dependent DNA polymerase)
ElaMRNA00000003.1	PF00078.31	1.5e-08	34.8	603	408	457	RVT_1	Reverse transcriptase (RNA-dependent DNA polymerase)
ElaMRNA00000004.1	PF13472.10	6.9e-08	33.4	581	154	278	Lipase_GDSL_2	GDSL-like Lipase/Acylhydrolase family
ElaMRNA00000004.1	PF00078.31	1.4e-08	34.9	581	283	384	RVT_1	Reverse transcriptase (RNA-dependent DNA polymerase)
ElaMRNA00000004.1	PF00078.31	1.4e-08	34.9	581	411	460	RVT_1	Reverse transcriptase (RNA-dependent DNA polymerase)
ElaMRNA00000005.1	PF13472.10	6.9e-08	33.4	581	154	278	Lipase_GDSL_2	GDSL-like Lipase/Acylhydrolase family
ElaMRNA00000005.1	PF00078.31	1.4e-08	34.9	581	283	384	RVT_1	Reverse transcriptase (RNA-dependent DNA polymerase)
ElaMRNA00000005.1	PF00078.31	1.4e-08	34.9	581	411	460	RVT_1	Reverse transcriptase (RNA-dependent DNA polymerase)
ElaMRNA00000006.1	PF13472.10	6.9e-08	33.4	581	154	278	Lipase_GDSL_2	GDSL-like Lipase/Acylhydrolase family
ElaMRNA00000006.1	PF00078.31	1.4e-08	34.9	581	283	384	RVT_1	Reverse transcriptase (RNA-dependent DNA polymerase)
ElaMRNA00000006.1	PF00078.31	1.4e-08	34.9	581	411	460	RVT_1	Reverse transcriptase (RNA-dependent DNA polymerase)
ElaMRNA00000007.1	PF13472.10	6.9e-08	33.4	578	151	275	Lipase_GDSL_2	GDSL-like Lipase/Acylhydrolase family
ElaMRNA00000007.1	PF00078.31	1.4e-08	34.9	578	280	381	RVT_1	Reverse transcriptase (RNA-dependent DNA polymerase)
ElaMRNA00000007.1	PF00078.31	1.4e-08	34.9	578	408	457	RVT_1	Reverse transcriptase (RNA-dependent DNA polymerase)
ElaMRNA00000008.1	PF13472.10	6.9e-08	33.4	581	154	278	Lipase_GDSL_2	GDSL-like Lipase/Acylhydrolase family
ElaMRNA00000008.1	PF00078.31	1.4e-08	34.9	581	283	384	RVT_1	Reverse transcriptase (RNA-dependent DNA polymerase)
ElaMRNA00000008.1	PF00078.31	1.4e-08	34.9	581	411	460	RVT_1	Reverse transcriptase (RNA-dependent DNA polymerase)
ElaMRNA00000009.1	PF00078.31	5.6e-09	36.2	371	71	174	RVT_1	Reverse transcriptase (RNA-dependent DNA polymerase)
ElaMRNA00000009.1	PF00078.31	5.6e-09	36.2	371	200	250	RVT_1	Reverse transcriptase (RNA-dependent DNA polymerase)
ElaMRNA00000010.1	PF13472.10	6.9e-08	33.4	581	154	278	Lipase_GDSL_2	GDSL-like Lipase/Acylhydrolase family
ElaMRNA00000010.1	PF00078.31	1.4e-08	34.9	581	283	384	RVT_1	Reverse transcriptase (RNA-dependent DNA polymerase)
ElaMRNA00000010.1	PF00078.31	1.4e-08	34.9	581	411	460	RVT_1	Reverse transcriptase (RNA-dependent DNA polymerase)
ElaMRNA00000011.1	PF13472.10	7.5e-08	33.3	578	151	275	Lipase_GDSL_2	GDSL-like Lipase/Acylhydrolase family
ElaMRNA00000011.1	PF00078.31	1.4e-08	34.9	578	280	381	RVT_1	Reverse transcriptase (RNA-dependent DNA polymerase)
ElaMRNA00000011.1	PF00078.31	1.4e-08	34.9	578	408	457	RVT_1	Reverse transcriptase (RNA-dependent DNA polymerase)
ElaMRNA00000012.1	PF13472.10	7.5e-08	33.3	578	151	275	Lipase_GDSL_2	GDSL-like Lipase/Acylhydrolase family
ElaMRNA00000012.1	PF00078.31	1.4e-08	34.9	578	280	381	RVT_1	Reverse transcriptase (RNA-dependent DNA polymerase)
ElaMRNA00000012.1	PF00078.31	1.4e-08	34.9	578	408	457	RVT_1	Reverse transcriptase (RNA-dependent DNA polymerase)
ElaMRNA00000013.1	PF13472.10	6.9e-08	33.4	581	154	278	Lipase_GDSL_2	GDSL-like Lipase/Acylhydrolase family
ElaMRNA00000013.1	PF00078.31	1.4e-08	34.9	581	283	384	RVT_1	Reverse transcriptase (RNA-dependent DNA polymerase)
ElaMRNA00000013.1	PF00078.31	1.4e-08	34.9	581	411	460	RVT_1	Reverse transcriptase (RNA-dependent DNA polymerase)
ElaMRNA00000014.1	PF13472.10	6.9e-08	33.4	581	154	278	Lipase_GDSL_2	GDSL-like Lipase/Acylhydrolase family
ElaMRNA00000014.1	PF00078.31	1.4e-08	34.9	581	283	384	RVT_1	Reverse transcriptase (RNA-dependent DNA polymerase)
ElaMRNA00000014.1	PF00078.31	1.4e-08	34.9	581	411	460	RVT_1	Reverse transcriptase (RNA-dependent DNA polymerase)
ElaMRNA00000015.1	PF13472.10	6.9e-08	33.4	578	151	275	Lipase_GDSL_2	GDSL-like Lipase/Acylhydrolase family
ElaMRNA00000015.1	PF00078.31	1.4e-08	34.9	578	280	381	RVT_1	Reverse transcriptase (RNA-dependent DNA polymerase)
ElaMRNA00000015.1	PF00078.31	1.4e-08	34.9	578	408	457	RVT_1	Reverse transcriptase (RNA-dependent DNA polymerase)
ElaMRNA00000016.1	PF13472.10	7.3e-08	33.3	578	151	275	Lipase_GDSL_2	GDSL-like Lipase/Acylhydrolase family
ElaMRNA00000016.1	PF00078.31	1.4e-08	34.9	578	280	381	RVT_1	Reverse transcriptase (RNA-dependent DNA polymerase)
ElaMRNA00000016.1	PF00078.31	1.4e-08	34.9	578	408	457	RVT_1	Reverse transcriptase (RNA-dependent DNA polymerase)
ElaMRNA00000017.1	PF13472.10	7.3e-08	33.3	578	151	275	Lipase_GDSL_2	GDSL-like Lipase/Acylhydrolase family
ElaMRNA00000017.1	PF00078.31	1.4e-08	34.9	578	280	381	RVT_1	Reverse transcriptase (RNA-dependent DNA polymerase)
ElaMRNA00000017.1	PF00078.31	1.4e-08	34.9	578	408	457	RVT_1	Reverse transcriptase (RNA-dependent DNA polymerase)
ElaMRNA00000018.1	PF13472.10	7.5e-08	33.3	578	151	275	Lipase_GDSL_2	GDSL-like Lipase/Acylhydrolase family
ElaMRNA00000018.1	PF00078.31	1.4e-08	34.9	578	280	381	RVT_1	Reverse transcriptase (RNA-dependent DNA polymerase)
ElaMRNA00000018.1	PF00078.31	1.4e-08	34.9	578	408	457	RVT_1	Reverse transcriptase (RNA-dependent DNA polymerase)
ElaMRNA00000019.1	PF13472.10	6.9e-08	33.4	581	154	278	Lipase_GDSL_2	GDSL-like Lipase/Acylhydrolase family
ElaMRNA00000019.1	PF00078.31	1.4e-08	34.9	581	283	384	RVT_1	Reverse transcriptase (RNA-dependent DNA polymerase)
ElaMRNA00000019.1	PF00078.31	1.4e-08	34.9	581	411	460	RVT_1	Reverse transcriptase (RNA-dependent DNA polymerase)
ElaMRNA00000020.1	PF13472.10	6.9e-08	33.4	578	151	275	Lipase_GDSL_2	GDSL-like Lipase/Acylhydrolase family
ElaMRNA00000020.1	PF00078.31	1.4e-08	34.9	578	280	381	RVT_1	Reverse transcriptase (RNA-dependent DNA polymerase)
ElaMRNA00000020.1	PF00078.31	1.4e-08	34.9	578	408	457	RVT_1	Reverse transcriptase (RNA-dependent DNA polymerase)
ElaMRNA00000021.1	PF13472.10	7.3e-08	33.3	578	151	275	Lipase_GDSL_2	GDSL-like Lipase/Acylhydrolase family
ElaMRNA00000021.1	PF00078.31	1.4e-08	34.9	578	280	381	RVT_1	Reverse transcriptase (RNA-dependent DNA polymerase)
ElaMRNA00000021.1	PF00078.31	1.4e-08	34.9	578	408	457	RVT_1	Reverse transcriptase (RNA-dependent DNA polymerase)
ElaMRNA00000022.1	PF13472.10	6.9e-08	33.4	581	154	278	Lipase_GDSL_2	GDSL-like Lipase/Acylhydrolase family
ElaMRNA00000022.1	PF00078.31	1.4e-08	34.9	581	283	384	RVT_1	Reverse transcriptase (RNA-dependent DNA polymerase)
ElaMRNA00000022.1	PF00078.31	1.4e-08	34.9	581	411	460	RVT_1	Reverse transcriptase (RNA-dependent DNA polymerase)
ElaMRNA00000023.1	PF13472.10	6.9e-08	33.4	581	154	278	Lipase_GDSL_2	GDSL-like Lipase/Acylhydrolase family
ElaMRNA00000023.1	PF00078.31	1.4e-08	34.9	581	283	384	RVT_1	Reverse transcriptase (RNA-dependent DNA polymerase)
ElaMRNA00000023.1	PF00078.31	1.4e-08	34.9	581	411	460	RVT_1	Reverse transcriptase (RNA-dependent DNA polymerase)
ElaMRNA00000024.1	PF13472.10	7.5e-08	33.3	578	151	275	Lipase_GDSL_2	GDSL-like Lipase/Acylhydrolase family
ElaMRNA00000024.1	PF00078.31	1.4e-08	34.9	578	280	381	RVT_1	Reverse transcriptase (RNA-dependent DNA polymerase)
ElaMRNA00000024.1	PF00078.31	1.4e-08	34.9	578	408	457	RVT_1	Reverse transcriptase (RNA-dependent DNA polymerase)
ElaMRNA00000025.1	PF13472.10	7.5e-08	33.3	578	151	275	Lipase_GDSL_2	GDSL-like Lipase/Acylhydrolase family
ElaMRNA00000025.1	PF00078.31	1.4e-08	34.9	578	280	381	RVT_1	Reverse transcriptase (RNA-dependent DNA polymerase)
ElaMRNA00000025.1	PF00078.31	1.4e-08	34.9	578	408	457	RVT_1	Reverse transcriptase (RNA-dependent DNA polymerase)
ElaMRNA00000026.1	PF13472.10	7.1e-08	33.4	578	151	275	Lipase_GDSL_2	GDSL-like Lipase/Acylhydrolase family
ElaMRNA00000026.1	PF00078.31	1.4e-08	34.9	578	280	381	RVT_1	Reverse transcriptase (RNA-dependent DNA polymerase)
ElaMRNA00000026.1	PF00078.31	1.4e-08	34.9	578	408	457	RVT_1	Reverse transcriptase (RNA-dependent DNA polymerase)
ElaMRNA00000027.1	PF13472.10	6.9e-08	33.4	581	154	278	Lipase_GDSL_2	GDSL-like Lipase/Acylhydrolase family
ElaMRNA00000027.1	PF00078.31	1.4e-08	34.9	581	283	384	RVT_1	Reverse transcriptase (RNA-dependent DNA polymerase)
ElaMRNA00000027.1	PF00078.31	1.4e-08	34.9	581	411	460	RVT_1	Reverse transcriptase (RNA-dependent DNA polymerase)
ElaMRNA00000028.1	PF13472.10	6.9e-08	33.4	581	154	278	Lipase_GDSL_2	GDSL-like Lipase/Acylhydrolase family
ElaMRNA00000028.1	PF00078.31	1.4e-08	34.9	581	283	384	RVT_1	Reverse transcriptase (RNA-dependent DNA polymerase)
ElaMRNA00000028.1	PF00078.31	1.4e-08	34.9	581	411	460	RVT_1	Reverse transcriptase (RNA-dependent DNA polymerase)
ElaMRNA00000029.1	PF13472.10	6.9e-08	33.4	578	151	275	Lipase_GDSL_2	GDSL-like Lipase/Acylhydrolase family
ElaMRNA00000029.1	PF00078.31	1.4e-08	34.9	578	280	381	RVT_1	Reverse transcriptase (RNA-dependent DNA polymerase)
ElaMRNA00000029.1	PF00078.31	1.4e-08	34.9	578	408	457	RVT_1	Reverse transcriptase (RNA-dependent DNA polymerase)
ElaMRNA00000030.1	PF13472.10	6.9e-08	33.4	581	154	278	Lipase_GDSL_2	GDSL-like Lipase/Acylhydrolase family
ElaMRNA00000030.1	PF00078.31	1.4e-08	34.9	581	283	384	RVT_1	Reverse transcriptase (RNA-dependent DNA polymerase)
ElaMRNA00000030.1	PF00078.31	1.4e-08	34.9	581	411	460	RVT_1	Reverse transcriptase (RNA-dependent DNA polymerase)
ElaMRNA00000031.1	PF13472.10	6.9e-08	33.4	578	151	275	Lipase_GDSL_2	GDSL-like Lipase/Acylhydrolase family
ElaMRNA00000031.1	PF00078.31	1.4e-08	34.9	578	280	381	RVT_1	Reverse transcriptase (RNA-dependent DNA polymerase)
ElaMRNA00000031.1	PF00078.31	1.4e-08	34.9	578	408	457	RVT_1	Reverse transcriptase (RNA-dependent DNA polymerase)
ElaMRNA00000032.1	PF13472.10	6.9e-08	33.4	581	154	278	Lipase_GDSL_2	GDSL-like Lipase/Acylhydrolase family
ElaMRNA00000032.1	PF00078.31	1.4e-08	34.9	581	283	384	RVT_1	Reverse transcriptase (RNA-dependent DNA polymerase)
ElaMRNA00000032.1	PF00078.31	1.4e-08	34.9	581	411	460	RVT_1	Reverse transcriptase (RNA-dependent DNA polymerase)
ElaMRNA00000033.1	PF13472.10	7.5e-08	33.3	578	151	275	Lipase_GDSL_2	GDSL-like Lipase/Acylhydrolase family
ElaMRNA00000033.1	PF00078.31	1.4e-08	34.9	578	280	381	RVT_1	Reverse transcriptase (RNA-dependent DNA polymerase)
ElaMRNA00000033.1	PF00078.31	1.4e-08	34.9	578	408	457	RVT_1	Reverse transcriptase (RNA-dependent DNA polymerase)
ElaMRNA00000034.1	PF13472.10	6.9e-08	33.4	581	154	278	Lipase_GDSL_2	GDSL-like Lipase/Acylhydrolase family
ElaMRNA00000034.1	PF00078.31	1.4e-08	34.9	581	283	384	RVT_1	Reverse transcriptase (RNA-dependent DNA polymerase)
ElaMRNA00000034.1	PF00078.31	1.4e-08	34.9	581	411	460	RVT_1	Reverse transcriptase (RNA-dependent DNA polymerase)
ElaMRNA00000035.1	PF13472.10	7.5e-08	33.3	578	151	275	Lipase_GDSL_2	GDSL-like Lipase/Acylhydrolase family
ElaMRNA00000035.1	PF00078.31	1.4e-08	34.9	578	280	381	RVT_1	Reverse transcriptase (RNA-dependent DNA polymerase)
ElaMRNA00000035.1	PF00078.31	1.4e-08	34.9	578	408	457	RVT_1	Reverse transcriptase (RNA-dependent DNA polymerase)
ElaMRNA00000036.1	PF13472.10	7.5e-08	33.3	578	151	275	Lipase_GDSL_2	GDSL-like Lipase/Acylhydrolase family
ElaMRNA00000036.1	PF00078.31	1.4e-08	34.9	578	280	381	RVT_1	Reverse transcriptase (RNA-dependent DNA polymerase)
ElaMRNA00000036.1	PF00078.31	1.4e-08	34.9	578	408	457	RVT_1	Reverse transcriptase (RNA-dependent DNA polymerase)
ElaMRNA00000037.1	PF13472.10	6.9e-08	33.4	581	154	278	Lipase_GDSL_2	GDSL-like Lipase/Acylhydrolase family
ElaMRNA00000037.1	PF00078.31	1.4e-08	34.9	581	283	384	RVT_1	Reverse transcriptase (RNA-dependent DNA polymerase)
ElaMRNA00000037.1	PF00078.31	1.4e-08	34.9	581	411	460	RVT_1	Reverse transcriptase (RNA-dependent DNA polymerase)
ElaMRNA00000038.1	PF13472.10	6.9e-08	33.4	581	154	278	Lipase_GDSL_2	GDSL-like Lipase/Acylhydrolase family
ElaMRNA00000038.1	PF00078.31	1.4e-08	34.9	581	283	384	RVT_1	Reverse transcriptase (RNA-dependent DNA polymerase)
ElaMRNA00000038.1	PF00078.31	1.4e-08	34.9	581	411	460	RVT_1	Reverse transcriptase (RNA-dependent DNA polymerase)
ElaMRNA00000039.1	PF13472.10	6.9e-08	33.4	581	154	278	Lipase_GDSL_2	GDSL-like Lipase/Acylhydrolase family
ElaMRNA00000039.1	PF00078.31	1.4e-08	34.9	581	283	384	RVT_1	Reverse transcriptase (RNA-dependent DNA polymerase)
ElaMRNA00000039.1	PF00078.31	1.4e-08	34.9	581	411	460	RVT_1	Reverse transcriptase (RNA-dependent DNA polymerase)
ElaMRNA00000040.1	PF13472.10	6.9e-08	33.4	581	154	278	Lipase_GDSL_2	GDSL-like Lipase/Acylhydrolase family
ElaMRNA00000040.1	PF00078.31	1.4e-08	34.9	581	283	384	RVT_1	Reverse transcriptase (RNA-dependent DNA polymerase)
ElaMRNA00000040.1	PF00078.31	1.4e-08	34.9	581	411	460	RVT_1	Reverse transcriptase (RNA-dependent DNA polymerase)
ElaMRNA00000041.1	PF13472.10	6.9e-08	33.4	581	154	278	Lipase_GDSL_2	GDSL-like Lipase/Acylhydrolase family
ElaMRNA00000041.1	PF00078.31	1.4e-08	34.9	581	283	384	RVT_1	Reverse transcriptase (RNA-dependent DNA polymerase)
ElaMRNA00000041.1	PF00078.31	1.4e-08	34.9	581	411	460	RVT_1	Reverse transcriptase (RNA-dependent DNA polymerase)
ElaMRNA00000042.1	PF13472.10	6.9e-08	33.4	581	154	278	Lipase_GDSL_2	GDSL-like Lipase/Acylhydrolase family
ElaMRNA00000042.1	PF00078.31	1.4e-08	34.9	581	283	384	RVT_1	Reverse transcriptase (RNA-dependent DNA polymerase)
ElaMRNA00000042.1	PF00078.31	1.4e-08	34.9	581	411	460	RVT_1	Reverse transcriptase (RNA-dependent DNA polymerase)
ElaMRNA00000043.1	PF13472.10	6.9e-08	33.4	581	154	278	Lipase_GDSL_2	GDSL-like Lipase/Acylhydrolase family
ElaMRNA00000043.1	PF00078.31	1.4e-08	34.9	581	283	384	RVT_1	Reverse transcriptase (RNA-dependent DNA polymerase)
ElaMRNA00000043.1	PF00078.31	1.4e-08	34.9	581	411	460	RVT_1	Reverse transcriptase (RNA-dependent DNA polymerase)
ElaMRNA00000044.1	PF13472.10	7.5e-08	33.3	578	151	275	Lipase_GDSL_2	GDSL-like Lipase/Acylhydrolase family
ElaMRNA00000044.1	PF00078.31	1.4e-08	34.9	578	280	381	RVT_1	Reverse transcriptase (RNA-dependent DNA polymerase)
ElaMRNA00000044.1	PF00078.31	1.4e-08	34.9	578	408	457	RVT_1	Reverse transcriptase (RNA-dependent DNA polymerase)
ElaMRNA00000045.1	PF13472.10	6.9e-08	33.4	581	154	278	Lipase_GDSL_2	GDSL-like Lipase/Acylhydrolase family
ElaMRNA00000045.1	PF00078.31	1.4e-08	34.9	581	283	384	RVT_1	Reverse transcriptase (RNA-dependent DNA polymerase)
ElaMRNA00000045.1	PF00078.31	1.4e-08	34.9	581	411	460	RVT_1	Reverse transcriptase (RNA-dependent DNA polymerase)
ElaMRNA00000046.1	PF13472.10	6.9e-08	33.4	581	154	278	Lipase_GDSL_2	GDSL-like Lipase/Acylhydrolase family
ElaMRNA00000046.1	PF00078.31	1.4e-08	34.9	581	283	384	RVT_1	Reverse transcriptase (RNA-dependent DNA polymerase)
ElaMRNA00000046.1	PF00078.31	1.4e-08	34.9	581	411	460	RVT_1	Reverse transcriptase (RNA-dependent DNA polymerase)
ElaMRNA00000047.1	PF13472.10	6.9e-08	33.4	581	154	278	Lipase_GDSL_2	GDSL-like Lipase/Acylhydrolase family
ElaMRNA00000047.1	PF00078.31	1.4e-08	34.9	581	283	384	RVT_1	Reverse transcriptase (RNA-dependent DNA polymerase)
ElaMRNA00000047.1	PF00078.31	1.4e-08	34.9	581	411	460	RVT_1	Reverse transcriptase (RNA-dependent DNA polymerase)
ElaMRNA00000048.1	PF13472.10	7.2e-08	33.3	578	151	275	Lipase_GDSL_2	GDSL-like Lipase/Acylhydrolase family
ElaMRNA00000048.1	PF00078.31	1.4e-08	34.9	578	280	381	RVT_1	Reverse transcriptase (RNA-dependent DNA polymerase)
ElaMRNA00000048.1	PF00078.31	1.4e-08	34.9	578	408	457	RVT_1	Reverse transcriptase (RNA-dependent DNA polymerase)
ElaMRNA00000049.1	PF13472.10	6.9e-08	33.4	581	154	278	Lipase_GDSL_2	GDSL-like Lipase/Acylhydrolase family
ElaMRNA00000049.1	PF00078.31	1.4e-08	34.9	581	283	384	RVT_1	Reverse transcriptase (RNA-dependent DNA polymerase)
ElaMRNA00000049.1	PF00078.31	1.4e-08	34.9	581	411	460	RVT_1	Reverse transcriptase (RNA-dependent DNA polymerase)
ElaMRNA00000050.1	PF13472.10	6.9e-08	33.4	581	154	278	Lipase_GDSL_2	GDSL-like Lipase/Acylhydrolase family
ElaMRNA00000050.1	PF00078.31	1.4e-08	34.9	581	283	384	RVT_1	Reverse transcriptase (RNA-dependent DNA polymerase)
ElaMRNA00000050.1	PF00078.31	1.4e-08	34.9	581	411	460	RVT_1	Reverse transcriptase (RNA-dependent DNA polymerase)
ElaMRNA00000051.1	PF13472.10	7.5e-08	33.3	578	151	275	Lipase_GDSL_2	GDSL-like Lipase/Acylhydrolase family
ElaMRNA00000051.1	PF00078.31	1.4e-08	34.9	578	280	381	RVT_1	Reverse transcriptase (RNA-dependent DNA polymerase)
ElaMRNA00000051.1	PF00078.31	1.4e-08	34.9	578	408	457	RVT_1	Reverse transcriptase (RNA-dependent DNA polymerase)
ElaMRNA00000052.1	PF13472.10	6.9e-08	33.4	581	154	278	Lipase_GDSL_2	GDSL-like Lipase/Acylhydrolase family
ElaMRNA00000052.1	PF00078.31	1.4e-08	34.9	581	283	384	RVT_1	Reverse transcriptase (RNA-dependent DNA polymerase)
ElaMRNA00000052.1	PF00078.31	1.4e-08	34.9	581	411	460	RVT_1	Reverse transcriptase (RNA-dependent DNA polymerase)
ElaMRNA00000053.1	PF13472.10	6.9e-08	33.4	578	151	275	Lipase_GDSL_2	GDSL-like Lipase/Acylhydrolase family
ElaMRNA00000053.1	PF00078.31	1.4e-08	34.9	578	280	381	RVT_1	Reverse transcriptase (RNA-dependent DNA polymerase)
ElaMRNA00000053.1	PF00078.31	1.4e-08	34.9	578	408	457	RVT_1	Reverse transcriptase (RNA-dependent DNA polymerase)
ElaMRNA00000054.1	PF13472.10	6.9e-08	33.4	578	151	275	Lipase_GDSL_2	GDSL-like Lipase/Acylhydrolase family
ElaMRNA00000054.1	PF00078.31	1.4e-08	34.9	578	280	381	RVT_1	Reverse transcriptase (RNA-dependent DNA polymerase)
ElaMRNA00000054.1	PF00078.31	1.4e-08	34.9	578	408	457	RVT_1	Reverse transcriptase (RNA-dependent DNA polymerase)
ElaMRNA00000055.1	PF13472.10	7.5e-08	33.3	578	151	275	Lipase_GDSL_2	GDSL-like Lipase/Acylhydrolase family
ElaMRNA00000055.1	PF00078.31	1.4e-08	34.9	578	280	381	RVT_1	Reverse transcriptase (RNA-dependent DNA polymerase)
ElaMRNA00000055.1	PF00078.31	1.4e-08	34.9	578	408	457	RVT_1	Reverse transcriptase (RNA-dependent DNA polymerase)
ElaMRNA00000056.1	PF13472.10	6.8e-08	33.4	578	151	275	Lipase_GDSL_2	GDSL-like Lipase/Acylhydrolase family
ElaMRNA00000056.1	PF00078.31	1.4e-08	34.9	578	280	381	RVT_1	Reverse transcriptase (RNA-dependent DNA polymerase)
ElaMRNA00000056.1	PF00078.31	1.4e-08	34.9	578	408	457	RVT_1	Reverse transcriptase (RNA-dependent DNA polymerase)
ElaMRNA00000057.1	PF13472.10	6.9e-08	33.4	578	151	275	Lipase_GDSL_2	GDSL-like Lipase/Acylhydrolase family
ElaMRNA00000057.1	PF00078.31	1.4e-08	34.9	578	280	381	RVT_1	Reverse transcriptase (RNA-dependent DNA polymerase)
ElaMRNA00000057.1	PF00078.31	1.4e-08	34.9	578	408	457	RVT_1	Reverse transcriptase (RNA-dependent DNA polymerase)
ElaMRNA00000058.1	PF13472.10	6.9e-08	33.4	581	154	278	Lipase_GDSL_2	GDSL-like Lipase/Acylhydrolase family
ElaMRNA00000058.1	PF00078.31	1.4e-08	34.9	581	283	384	RVT_1	Reverse transcriptase (RNA-dependent DNA polymerase)
ElaMRNA00000058.1	PF00078.31	1.4e-08	34.9	581	411	460	RVT_1	Reverse transcriptase (RNA-dependent DNA polymerase)
ElaMRNA00000059.1	PF00078.31	9e-09	35.5	371	74	174	RVT_1	Reverse transcriptase (RNA-dependent DNA polymerase)
ElaMRNA00000059.1	PF00078.31	9e-09	35.5	371	200	250	RVT_1	Reverse transcriptase (RNA-dependent DNA polymerase)
ElaMRNA00000060.1	PF13472.10	6.9e-08	33.4	581	154	278	Lipase_GDSL_2	GDSL-like Lipase/Acylhydrolase family
ElaMRNA00000060.1	PF00078.31	1.4e-08	34.9	581	283	384	RVT_1	Reverse transcriptase (RNA-dependent DNA polymerase)
ElaMRNA00000060.1	PF00078.31	1.4e-08	34.9	581	411	460	RVT_1	Reverse transcriptase (RNA-dependent DNA polymerase)
ElaMRNA00000061.1	PF13472.10	7.3e-08	33.3	578	151	275	Lipase_GDSL_2	GDSL-like Lipase/Acylhydrolase family
ElaMRNA00000061.1	PF00078.31	1.4e-08	34.9	578	280	381	RVT_1	Reverse transcriptase (RNA-dependent DNA polymerase)
ElaMRNA00000061.1	PF00078.31	1.4e-08	34.9	578	408	457	RVT_1	Reverse transcriptase (RNA-dependent DNA polymerase)
ElaMRNA00000062.1	PF13472.10	7.5e-08	33.3	578	151	275	Lipase_GDSL_2	GDSL-like Lipase/Acylhydrolase family
ElaMRNA00000062.1	PF00078.31	1.4e-08	34.9	578	280	381	RVT_1	Reverse transcriptase (RNA-dependent DNA polymerase)
ElaMRNA00000062.1	PF00078.31	1.4e-08	34.9	578	408	457	RVT_1	Reverse transcriptase (RNA-dependent DNA polymerase)
ElaMRNA00000063.1	PF13472.10	6.9e-08	33.4	581	154	278	Lipase_GDSL_2	GDSL-like Lipase/Acylhydrolase family
ElaMRNA00000063.1	PF00078.31	1.4e-08	34.9	581	283	384	RVT_1	Reverse transcriptase (RNA-dependent DNA polymerase)
ElaMRNA00000063.1	PF00078.31	1.4e-08	34.9	581	411	460	RVT_1	Reverse transcriptase (RNA-dependent DNA polymerase)
ElaMRNA00000064.1	PF13472.10	6.9e-08	33.4	578	151	275	Lipase_GDSL_2	GDSL-like Lipase/Acylhydrolase family
ElaMRNA00000064.1	PF00078.31	1.4e-08	34.9	578	280	381	RVT_1	Reverse transcriptase (RNA-dependent DNA polymerase)
ElaMRNA00000064.1	PF00078.31	1.4e-08	34.9	578	408	457	RVT_1	Reverse transcriptase (RNA-dependent DNA polymerase)
ElaMRNA00000065.1	PF13472.10	6.9e-08	33.4	578	151	275	Lipase_GDSL_2	GDSL-like Lipase/Acylhydrolase family
ElaMRNA00000065.1	PF00078.31	1.4e-08	34.9	578	280	381	RVT_1	Reverse transcriptase (RNA-dependent DNA polymerase)
ElaMRNA00000065.1	PF00078.31	1.4e-08	34.9	578	408	457	RVT_1	Reverse transcriptase (RNA-dependent DNA polymerase)
ElaMRNA00000066.1	PF13472.10	6.9e-08	33.4	581	154	278	Lipase_GDSL_2	GDSL-like Lipase/Acylhydrolase family
ElaMRNA00000066.1	PF00078.31	1.4e-08	34.9	581	283	384	RVT_1	Reverse transcriptase (RNA-dependent DNA polymerase)
ElaMRNA00000066.1	PF00078.31	1.4e-08	34.9	581	411	460	RVT_1	Reverse transcriptase (RNA-dependent DNA polymerase)
ElaMRNA00000067.1	PF13472.10	7e-08	33.4	578	151	275	Lipase_GDSL_2	GDSL-like Lipase/Acylhydrolase family
ElaMRNA00000067.1	PF00078.31	1.4e-08	34.9	578	280	381	RVT_1	Reverse transcriptase (RNA-dependent DNA polymerase)
ElaMRNA00000067.1	PF00078.31	1.4e-08	34.9	578	408	457	RVT_1	Reverse transcriptase (RNA-dependent DNA polymerase)
ElaMRNA00000068.1	PF13472.10	6.9e-08	33.4	581	154	278	Lipase_GDSL_2	GDSL-like Lipase/Acylhydrolase family
ElaMRNA00000068.1	PF00078.31	1.4e-08	34.9	581	283	384	RVT_1	Reverse transcriptase (RNA-dependent DNA polymerase)
ElaMRNA00000068.1	PF00078.31	1.4e-08	34.9	581	411	460	RVT_1	Reverse transcriptase (RNA-dependent DNA polymerase)
ElaMRNA00000069.1	PF13472.10	6.9e-08	33.4	581	154	278	Lipase_GDSL_2	GDSL-like Lipase/Acylhydrolase family
ElaMRNA00000069.1	PF00078.31	1.4e-08	34.9	581	283	384	RVT_1	Reverse transcriptase (RNA-dependent DNA polymerase)
ElaMRNA00000069.1	PF00078.31	1.4e-08	34.9	581	411	460	RVT_1	Reverse transcriptase (RNA-dependent DNA polymerase)
ElaMRNA00000070.1	PF13472.10	6.9e-08	33.4	581	154	278	Lipase_GDSL_2	GDSL-like Lipase/Acylhydrolase family
ElaMRNA00000070.1	PF00078.31	1.4e-08	34.9	581	283	384	RVT_1	Reverse transcriptase (RNA-dependent DNA polymerase)
ElaMRNA00000070.1	PF00078.31	1.4e-08	34.9	581	411	460	RVT_1	Reverse transcriptase (RNA-dependent DNA polymerase)
ElaMRNA00000071.1	PF13472.10	6.9e-08	33.4	578	151	275	Lipase_GDSL_2	GDSL-like Lipase/Acylhydrolase family
ElaMRNA00000071.1	PF00078.31	1.4e-08	34.9	578	280	381	RVT_1	Reverse transcriptase (RNA-dependent DNA polymerase)
ElaMRNA00000071.1	PF00078.31	1.4e-08	34.9	578	408	457	RVT_1	Reverse transcriptase (RNA-dependent DNA polymerase)
EmoMRNA00000006.1	PF00078.31	1.3e-06	28.5	360	76	140	RVT_1	Reverse transcriptase (RNA-dependent DNA polymerase)
EmoMRNA00000006.1	PF00078.31	1.3e-06	28.5	360	202	238	RVT_1	Reverse transcriptase (RNA-dependent DNA polymerase)
EmoMRNA00000009.1	PF00078.31	3.8e-06	27	515	256	323	RVT_1	Reverse transcriptase (RNA-dependent DNA polymerase)
EmoMRNA00000012.1	PF00078.31	7.4e-14	52.1	532	200	336	RVT_1	Reverse transcriptase (RNA-dependent DNA polymerase)
EmoMRNA00000012.1	PF00078.31	7.4e-14	52.1	532	362	408	RVT_1	Reverse transcriptase (RNA-dependent DNA polymerase)
EmoMRNA00000013.1	PF00078.31	1.1e-06	28.8	807	256	348	RVT_1	Reverse transcriptase (RNA-dependent DNA polymerase)
EmoMRNA00000013.1	PF03567.18	7.1e-74	249.3	807	563	799	Sulfotransfer_2	Sulfotransferase family
EBRMRNA00001273.1	PF00078.31	7.9e-09	35.7	372	73	175	RVT_1	Reverse transcriptase (RNA-dependent DNA polymerase)
EBRMRNA00001273.1	PF00078.31	7.9e-09	35.7	372	201	251	RVT_1	Reverse transcriptase (RNA-dependent DNA polymerase)
EBRMRNA00006316.1	PF13472.10	6.4e-08	33.5	579	151	275	Lipase_GDSL_2	GDSL-like Lipase/Acylhydrolase family
EBRMRNA00006316.1	PF00078.31	3.3e-08	33.7	579	280	382	RVT_1	Reverse transcriptase (RNA-dependent DNA polymerase)
EBRMRNA00006316.1	PF00078.31	3.3e-08	33.7	579	409	458	RVT_1	Reverse transcriptase (RNA-dependent DNA polymerase)
EBRMRNA00007792.1	PF13472.10	4.5e-08	34	579	151	275	Lipase_GDSL_2	GDSL-like Lipase/Acylhydrolase family
EBRMRNA00007792.1	PF00078.31	2.4e-08	34.2	579	280	382	RVT_1	Reverse transcriptase (RNA-dependent DNA polymerase)
EBRMRNA00007792.1	PF00078.31	2.4e-08	34.2	579	409	458	RVT_1	Reverse transcriptase (RNA-dependent DNA polymerase)
EBRMRNA00010021.1	PF13472.10	7.8e-08	33.2	579	151	275	Lipase_GDSL_2	GDSL-like Lipase/Acylhydrolase family
EBRMRNA00010021.1	PF00078.31	9.8e-09	35.4	579	280	382	RVT_1	Reverse transcriptase (RNA-dependent DNA polymerase)
EBRMRNA00010021.1	PF00078.31	9.8e-09	35.4	579	409	458	RVT_1	Reverse transcriptase (RNA-dependent DNA polymerase)
EBRMRNA00010070.1	PF13472.10	5.8e-08	33.6	581	151	275	Lipase_GDSL_2	GDSL-like Lipase/Acylhydrolase family
EBRMRNA00010070.1	PF00078.31	4.9e-08	33.1	581	284	384	RVT_1	Reverse transcriptase (RNA-dependent DNA polymerase)
EBRMRNA00010070.1	PF00078.31	4.9e-08	33.1	581	411	460	RVT_1	Reverse transcriptase (RNA-dependent DNA polymerase)
EBRMRNA00011505.1	PF13472.10	4.5e-08	34	579	151	275	Lipase_GDSL_2	GDSL-like Lipase/Acylhydrolase family
EBRMRNA00011505.1	PF00078.31	2.4e-08	34.2	579	280	382	RVT_1	Reverse transcriptase (RNA-dependent DNA polymerase)
EBRMRNA00011505.1	PF00078.31	2.4e-08	34.2	579	409	458	RVT_1	Reverse transcriptase (RNA-dependent DNA polymerase)
EBRMRNA00013417.1	PF13472.10	4.5e-08	34	579	151	275	Lipase_GDSL_2	GDSL-like Lipase/Acylhydrolase family
EBRMRNA00013417.1	PF00078.31	2.4e-08	34.2	579	280	382	RVT_1	Reverse transcriptase (RNA-dependent DNA polymerase)
EBRMRNA00013417.1	PF00078.31	2.4e-08	34.2	579	409	458	RVT_1	Reverse transcriptase (RNA-dependent DNA polymerase)
EBRMRNA00013453.1	PF13472.10	4.5e-08	34	579	151	275	Lipase_GDSL_2	GDSL-like Lipase/Acylhydrolase family
EBRMRNA00013453.1	PF00078.31	2.8e-08	33.9	579	280	382	RVT_1	Reverse transcriptase (RNA-dependent DNA polymerase)
EBRMRNA00013453.1	PF00078.31	2.8e-08	33.9	579	409	458	RVT_1	Reverse transcriptase (RNA-dependent DNA polymerase)
EBRMRNA00017494.1	PF13472.10	4.5e-08	34	582	154	278	Lipase_GDSL_2	GDSL-like Lipase/Acylhydrolase family
EBRMRNA00017494.1	PF00078.31	2.4e-08	34.1	582	283	385	RVT_1	Reverse transcriptase (RNA-dependent DNA polymerase)
EBRMRNA00017494.1	PF00078.31	2.4e-08	34.1	582	412	461	RVT_1	Reverse transcriptase (RNA-dependent DNA polymerase)
EBRMRNA00017578.1	PF13472.10	2.2e-07	31.8	584	151	275	Lipase_GDSL_2	GDSL-like Lipase/Acylhydrolase family
EBRMRNA00017578.1	PF00078.31	8.4e-09	35.6	584	284	387	RVT_1	Reverse transcriptase (RNA-dependent DNA polymerase)
EBRMRNA00017578.1	PF00078.31	8.4e-09	35.6	584	414	463	RVT_1	Reverse transcriptase (RNA-dependent DNA polymerase)
EBRMRNA00018415.1	PF13472.10	4.5e-08	34	579	151	275	Lipase_GDSL_2	GDSL-like Lipase/Acylhydrolase family
EBRMRNA00018415.1	PF00078.31	2.4e-08	34.2	579	280	382	RVT_1	Reverse transcriptase (RNA-dependent DNA polymerase)
EBRMRNA00018415.1	PF00078.31	2.4e-08	34.2	579	409	458	RVT_1	Reverse transcriptase (RNA-dependent DNA polymerase)
EBRMRNA00020774.1	PF13472.10	4.5e-08	34	579	151	275	Lipase_GDSL_2	GDSL-like Lipase/Acylhydrolase family
EBRMRNA00020774.1	PF00078.31	2.4e-08	34.2	579	280	382	RVT_1	Reverse transcriptase (RNA-dependent DNA polymerase)
EBRMRNA00020774.1	PF00078.31	2.4e-08	34.2	579	409	458	RVT_1	Reverse transcriptase (RNA-dependent DNA polymerase)
EBRMRNA00021795.1	PF13472.10	4.5e-08	34	579	151	275	Lipase_GDSL_2	GDSL-like Lipase/Acylhydrolase family
EBRMRNA00021795.1	PF00078.31	2.8e-08	33.9	579	280	382	RVT_1	Reverse transcriptase (RNA-dependent DNA polymerase)
EBRMRNA00021795.1	PF00078.31	2.8e-08	33.9	579	409	458	RVT_1	Reverse transcriptase (RNA-dependent DNA polymerase)
EBRMRNA00023506.1	PF13472.10	4.5e-08	34	579	151	275	Lipase_GDSL_2	GDSL-like Lipase/Acylhydrolase family
EBRMRNA00023506.1	PF00078.31	1.1e-08	35.3	579	280	382	RVT_1	Reverse transcriptase (RNA-dependent DNA polymerase)
EBRMRNA00023506.1	PF00078.31	1.1e-08	35.3	579	409	458	RVT_1	Reverse transcriptase (RNA-dependent DNA polymerase)
EBRMRNA00023518.1	PF13472.10	5.7e-08	33.6	813	101	225	Lipase_GDSL_2	GDSL-like Lipase/Acylhydrolase family
EBRMRNA00023518.1	PF00078.31	4.1e-08	33.4	813	230	332	RVT_1	Reverse transcriptase (RNA-dependent DNA polymerase)
EBRMRNA00023518.1	PF00078.31	4.1e-08	33.4	813	359	405	RVT_1	Reverse transcriptase (RNA-dependent DNA polymerase)
EBRMRNA00023518.1	PF03567.18	1.1e-73	248.7	813	569	805	Sulfotransfer_2	Sulfotransferase family
EBRMRNA00024602.1	PF13472.10	4.5e-08	34	579	151	275	Lipase_GDSL_2	GDSL-like Lipase/Acylhydrolase family
EBRMRNA00024602.1	PF00078.31	2.4e-08	34.2	579	280	382	RVT_1	Reverse transcriptase (RNA-dependent DNA polymerase)
EBRMRNA00024602.1	PF00078.31	2.4e-08	34.2	579	409	458	RVT_1	Reverse transcriptase (RNA-dependent DNA polymerase)
PleMRNA00000001.1	PF13472.10	6.3e-07	30.3	582	154	278	Lipase_GDSL_2	GDSL-like Lipase/Acylhydrolase family
PleMRNA00000001.1	PF00078.31	8.2e-08	32.4	582	289	384	RVT_1	Reverse transcriptase (RNA-dependent DNA polymerase)
PleMRNA00000002.1	PF13472.10	3.8e-08	34.2	584	154	278	Lipase_GDSL_2	GDSL-like Lipase/Acylhydrolase family
PleMRNA00000002.1	PF00078.31	3.5e-07	30.3	584	290	351	RVT_1	Reverse transcriptase (RNA-dependent DNA polymerase)
PleMRNA00000003.1	PF00078.31	3.8e-08	33.5	383	78	173	RVT_1	Reverse transcriptase (RNA-dependent DNA polymerase)
PleMRNA00000004.1	PF00078.31	6.6e-18	65.3	548	210	350	RVT_1	Reverse transcriptase (RNA-dependent DNA polymerase)
PleMRNA00000005.1	PF13472.10	1.7e-08	35.4	582	154	278	Lipase_GDSL_2	GDSL-like Lipase/Acylhydrolase family
PleMRNA00000005.1	PF00078.31	5.8e-08	32.9	582	288	384	RVT_1	Reverse transcriptase (RNA-dependent DNA polymerase)
PleMRNA00000006.1	PF13472.10	1.1e-06	29.5	586	154	278	Lipase_GDSL_2	GDSL-like Lipase/Acylhydrolase family
PleMRNA00000006.1	PF00078.31	5.6e-08	32.9	586	290	388	RVT_1	Reverse transcriptase (RNA-dependent DNA polymerase)
PleMRNA00000007.1	PF13472.10	1.8e-08	35.3	587	159	283	Lipase_GDSL_2	GDSL-like Lipase/Acylhydrolase family
PleMRNA00000007.1	PF00078.31	8.3e-08	32.4	587	294	389	RVT_1	Reverse transcriptase (RNA-dependent DNA polymerase)
DreMRNA00000001.1	PF00078.31	3e-11	43.6	385	76	166	RVT_1	Reverse transcriptase (RNA-dependent DNA polymerase)
DreMRNA00000001.1	PF00078.31	3e-11	43.6	385	284	318	RVT_1	Reverse transcriptase (RNA-dependent DNA polymerase)
DreMRNA00000002.1	PF00078.31	2e-11	44.2	357	48	138	RVT_1	Reverse transcriptase (RNA-dependent DNA polymerase)
DreMRNA00000002.1	PF00078.31	2e-11	44.2	357	256	290	RVT_1	Reverse transcriptase (RNA-dependent DNA polymerase)
DreMRNA00000003.1	PF00078.31	2.8e-11	43.7	371	62	152	RVT_1	Reverse transcriptase (RNA-dependent DNA polymerase)
DreMRNA00000003.1	PF00078.31	2.8e-11	43.7	371	270	304	RVT_1	Reverse transcriptase (RNA-dependent DNA polymerase)
DreMRNA00000004.1	PF00078.31	2.3e-11	44	365	64	154	RVT_1	Reverse transcriptase (RNA-dependent DNA polymerase)
DreMRNA00000004.1	PF00078.31	2.3e-11	44	365	264	300	RVT_1	Reverse transcriptase (RNA-dependent DNA polymerase)
DreMRNA00000005.1	PF00078.31	2.5e-11	43.9	351	58	149	RVT_1	Reverse transcriptase (RNA-dependent DNA polymerase)
DreMRNA00000006.1	PF00078.31	3.4e-11	43.4	370	61	146	RVT_1	Reverse transcriptase (RNA-dependent DNA polymerase)
DreMRNA00000006.1	PF00078.31	3.4e-11	43.4	370	269	303	RVT_1	Reverse transcriptase (RNA-dependent DNA polymerase)
DreMRNA00000007.1	PF00078.31	5.1e-11	42.9	547	238	323	RVT_1	Reverse transcriptase (RNA-dependent DNA polymerase)
DreMRNA00000007.1	PF00078.31	5.1e-11	42.9	547	447	474	RVT_1	Reverse transcriptase (RNA-dependent DNA polymerase)
DreMRNA00000008.1	PF13472.10	1.2e-15	58.7	584	138	275	Lipase_GDSL_2	GDSL-like Lipase/Acylhydrolase family
DreMRNA00000008.1	PF00078.31	3.3e-07	30.4	584	289	360	RVT_1	Reverse transcriptase (RNA-dependent DNA polymerase)
DreMRNA00000008.1	PF00078.31	3.3e-07	30.4	584	484	509	RVT_1	Reverse transcriptase (RNA-dependent DNA polymerase)
DreMRNA00000009.1	PF00078.31	2.8e-11	43.7	356	47	141	RVT_1	Reverse transcriptase (RNA-dependent DNA polymerase)
DreMRNA00000009.1	PF00078.31	2.8e-11	43.7	356	255	284	RVT_1	Reverse transcriptase (RNA-dependent DNA polymerase)
DreMRNA00000010.1	PF13472.10	3.7e-08	34.3	529	84	206	Lipase_GDSL_2	GDSL-like Lipase/Acylhydrolase family
DreMRNA00000010.1	PF00078.31	5.1e-11	42.9	529	208	293	RVT_1	Reverse transcriptase (RNA-dependent DNA polymerase)
DreMRNA00000010.1	PF00078.31	5.1e-11	42.9	529	417	445	RVT_1	Reverse transcriptase (RNA-dependent DNA polymerase)
DreMRNA00000011.1	PF00078.31	5.7e-11	42.7	547	238	323	RVT_1	Reverse transcriptase (RNA-dependent DNA polymerase)
DreMRNA00000011.1	PF00078.31	5.7e-11	42.7	547	447	474	RVT_1	Reverse transcriptase (RNA-dependent DNA polymerase)
SsaMRNA00000002.1	PF00078.31	7e-09	35.9	499	235	308	RVT_1	Reverse transcriptase (RNA-dependent DNA polymerase)
SsaMRNA00000003.1	PF00078.31	7e-10	39.1	368	64	172	RVT_1	Reverse transcriptase (RNA-dependent DNA polymerase)
SsaMRNA00000004.1	PF00078.31	6.6e-10	39.2	357	64	172	RVT_1	Reverse transcriptase (RNA-dependent DNA polymerase)
SsaMRNA00000005.1	PF00078.31	7e-10	39.1	368	64	172	RVT_1	Reverse transcriptase (RNA-dependent DNA polymerase)
SsaMRNA00000006.1	PF00078.31	6.6e-10	39.2	358	54	162	RVT_1	Reverse transcriptase (RNA-dependent DNA polymerase)
SsaMRNA00000007.1	PF00078.31	7e-10	39.1	368	64	172	RVT_1	Reverse transcriptase (RNA-dependent DNA polymerase)
SsaMRNA00000008.1	PF00078.31	7.5e-09	35.8	504	267	340	RVT_1	Reverse transcriptase (RNA-dependent DNA polymerase)
SsaMRNA00000009.1	PF00078.31	7e-10	39.1	368	64	172	RVT_1	Reverse transcriptase (RNA-dependent DNA polymerase)
SsaMRNA00000010.1	PF00078.31	7e-10	39.1	368	64	172	RVT_1	Reverse transcriptase (RNA-dependent DNA polymerase)
SsaMRNA00000011.1	PF00078.31	1.4e-09	38.2	551	247	355	RVT_1	Reverse transcriptase (RNA-dependent DNA polymerase)
SsaMRNA00000012.1	PF00078.31	7e-10	39.1	368	64	172	RVT_1	Reverse transcriptase (RNA-dependent DNA polymerase)
SsaMRNA00000013.1	PF00078.31	6.8e-10	39.2	363	59	167	RVT_1	Reverse transcriptase (RNA-dependent DNA polymerase)
SsaMRNA00000014.1	PF00078.31	7e-10	39.1	368	64	172	RVT_1	Reverse transcriptase (RNA-dependent DNA polymerase)
SsaMRNA00000015.1	PF00078.31	7e-10	39.1	368	64	172	RVT_1	Reverse transcriptase (RNA-dependent DNA polymerase)
SsaMRNA00000016.1	PF00078.31	9e-09	35.5	544	262	335	RVT_1	Reverse transcriptase (RNA-dependent DNA polymerase)
SsaMRNA00000017.1	PF00078.31	1.2e-09	38.3	532	244	352	RVT_1	Reverse transcriptase (RNA-dependent DNA polymerase)
SsaMRNA00000018.1	PF00078.31	1.3e-09	38.3	580	276	384	RVT_1	Reverse transcriptase (RNA-dependent DNA polymerase)
SsaMRNA00000019.1	PF00078.31	1.6e-09	38	572	319	427	RVT_1	Reverse transcriptase (RNA-dependent DNA polymerase)
SsaMRNA00000020.1	PF00078.31	6.8e-10	39.2	367	63	171	RVT_1	Reverse transcriptase (RNA-dependent DNA polymerase)
SsaMRNA00000021.1	PF00078.31	7e-10	39.1	368	64	172	RVT_1	Reverse transcriptase (RNA-dependent DNA polymerase)
SsaMRNA00000022.1	PF00078.31	7e-10	39.1	368	64	172	RVT_1	Reverse transcriptase (RNA-dependent DNA polymerase)
XlaMRNA00000002.1	PF00078.31	4.9e-14	52.7	316	3	116	RVT_1	Reverse transcriptase (RNA-dependent DNA polymerase)
XlaMRNA00000003.1	PF00078.31	6e-12	45.9	327	15	127	RVT_1	Reverse transcriptase (RNA-dependent DNA polymerase)
XlaMRNA00000004.1	PF00078.31	1.2e-16	61.2	386	44	186	RVT_1	Reverse transcriptase (RNA-dependent DNA polymerase)
XlaMRNA00000005.1	PF00078.31	7.8e-07	29.2	346	50	146	RVT_1	Reverse transcriptase (RNA-dependent DNA polymerase)
XlaMRNA00000006.1	PF00078.31	4.1e-08	33.4	327	23	127	RVT_1	Reverse transcriptase (RNA-dependent DNA polymerase)
XlaMRNA00000007.1	PF00078.31	2.2e-16	60.4	347	6	147	RVT_1	Reverse transcriptase (RNA-dependent DNA polymerase)
XlaMRNA00000008.1	PF00078.31	6.6e-11	42.5	396	73	196	RVT_1	Reverse transcriptase (RNA-dependent DNA polymerase)
XlaMRNA00000009.1	PF00078.31	2.2e-15	57.1	346	20	146	RVT_1	Reverse transcriptase (RNA-dependent DNA polymerase)
XlaMRNA00000010.1	PF00078.31	2.4e-10	40.7	328	19	127	RVT_1	Reverse transcriptase (RNA-dependent DNA polymerase)
XlaMRNA00000011.1	PF00078.31	1.3e-16	61.1	386	44	186	RVT_1	Reverse transcriptase (RNA-dependent DNA polymerase)
XlaMRNA00000012.1	PF00078.31	9.9e-16	58.2	344	21	144	RVT_1	Reverse transcriptase (RNA-dependent DNA polymerase)
XlaMRNA00000013.1	PF00078.31	2e-10	40.9	348	39	148	RVT_1	Reverse transcriptase (RNA-dependent DNA polymerase)
XlaMRNA00000014.1	PF00078.31	9.8e-16	58.3	349	26	149	RVT_1	Reverse transcriptase (RNA-dependent DNA polymerase)
XlaMRNA00000015.1	PF00078.31	2.6e-25	89.6	447	45	247	RVT_1	Reverse transcriptase (RNA-dependent DNA polymerase)
XtrMRNA00000002.1	PF00078.31	7.3e-07	29.3	321	28	121	RVT_1	Reverse transcriptase (RNA-dependent DNA polymerase)
XtrMRNA00000003.1	PF00078.31	8.8e-18	65	369	21	169	RVT_1	Reverse transcriptase (RNA-dependent DNA polymerase)
XtrMRNA00000004.1	PF00078.31	2.5e-16	60.2	335	9	135	RVT_1	Reverse transcriptase (RNA-dependent DNA polymerase)
XtrMRNA00000005.1	PF00078.31	8.5e-07	29.1	316	25	116	RVT_1	Reverse transcriptase (RNA-dependent DNA polymerase)
XtrMRNA00000006.1	PF00078.31	3.5e-07	30.3	321	30	121	RVT_1	Reverse transcriptase (RNA-dependent DNA polymerase)
XtrMRNA00000007.1	PF00078.31	1.4e-16	61	602	271	402	RVT_1	Reverse transcriptase (RNA-dependent DNA polymerase)
XtrMRNA00000008.1	PF13472.10	5.4e-06	27.2	568	151	263	Lipase_GDSL_2	GDSL-like Lipase/Acylhydrolase family
XtrMRNA00000008.1	PF00078.31	1.4e-09	38.2	568	265	349	RVT_1	Reverse transcriptase (RNA-dependent DNA polymerase)
EmaMRNA00000002.1	PF00078.31	4.7e-20	72.4	402	15	166	RVT_1	Reverse transcriptase (RNA-dependent DNA polymerase)
EmaMRNA00000003.1	PF00078.31	7.1e-25	88.1	394	15	164	RVT_1	Reverse transcriptase (RNA-dependent DNA polymerase)
EmaMRNA00000004.1	PF13472.10	6.6e-09	36.7	598	162	276	Lipase_GDSL_2	GDSL-like Lipase/Acylhydrolase family
EmaMRNA00000004.1	PF00078.31	5.1e-12	46.1	598	278	397	RVT_1	Reverse transcriptase (RNA-dependent DNA polymerase)
AprMRNA00000002.1	PF00078.31	6.6e-16	58.8	362	45	162	RVT_1	Reverse transcriptase (RNA-dependent DNA polymerase)
AprMRNA00000003.1	PF00078.31	2.8e-14	53.5	317	17	110	RVT_1	Reverse transcriptase (RNA-dependent DNA polymerase)
AprMRNA00000003.1	PF00078.31	2.8e-14	53.5	317	137	153	RVT_1	Reverse transcriptase (RNA-dependent DNA polymerase)
LreMRNA00000002.1	PF00078.31	1.6e-11	44.5	336	30	151	RVT_1	Reverse transcriptase (RNA-dependent DNA polymerase)
LreMRNA00000004.1	PF00078.31	5.5e-06	26.4	280	28	102	RVT_1	Reverse transcriptase (RNA-dependent DNA polymerase)
PmaMRNA00000002.1	PF00078.31	1.8e-24	86.8	456	66	221	RVT_1	Reverse transcriptase (RNA-dependent DNA polymerase)
PmaMRNA00000002.1	PF00078.31	1.8e-24	86.8	456	259	302	RVT_1	Reverse transcriptase (RNA-dependent DNA polymerase)
PmaMRNA00000003.1	PF00078.31	1.2e-17	64.6	409	43	182	RVT_1	Reverse transcriptase (RNA-dependent DNA polymerase)
PmaMRNA00000004.1	PF00078.31	8e-18	65.1	399	51	182	RVT_1	Reverse transcriptase (RNA-dependent DNA polymerase)
PmaMRNA00000005.1	PF00078.31	6.5e-11	42.5	342	31	115	RVT_1	Reverse transcriptase (RNA-dependent DNA polymerase)
PmaMRNA00000006.1	PF00078.31	2.7e-16	60.1	469	98	229	RVT_1	Reverse transcriptase (RNA-dependent DNA polymerase)
PmaMRNA00000007.1	PF00078.31	1.1e-09	38.5	291	31	115	RVT_1	Reverse transcriptase (RNA-dependent DNA polymerase)
MglMRNA00000001.1	PF00078.31	6.5e-17	62.1	570	215	362	RVT_1	Reverse transcriptase (RNA-dependent DNA polymerase)
MglMRNA00000002.1	PF00078.31	1.8e-07	31.2	390	76	184	RVT_1	Reverse transcriptase (RNA-dependent DNA polymerase)
MglMRNA00000003.1	PF00078.31	5.9e-10	39.4	383	76	183	RVT_1	Reverse transcriptase (RNA-dependent DNA polymerase)
MglMRNA00000004.1	PF00078.31	1.7e-15	57.4	359	21	159	RVT_1	Reverse transcriptase (RNA-dependent DNA polymerase)
MglMRNA00000005.1	PF00078.31	3.1e-10	40.3	330	16	124	RVT_1	Reverse transcriptase (RNA-dependent DNA polymerase)
MglMRNA00000006.1	PF00078.31	4.6e-10	39.7	341	26	114	RVT_1	Reverse transcriptase (RNA-dependent DNA polymerase)
OlaMRNA00000001.1	PF00078.31	1.7e-11	44.4	379	68	178	RVT_1	Reverse transcriptase (RNA-dependent DNA polymerase)
OlaMRNA00000002.1	PF00078.31	3.7e-11	43.3	546	233	341	RVT_1	Reverse transcriptase (RNA-dependent DNA polymerase)
OlaMRNA00000003.1	PF00078.31	1.5e-11	44.6	369	68	178	RVT_1	Reverse transcriptase (RNA-dependent DNA polymerase)
OlaMRNA00000004.1	PF00078.31	1.6e-11	44.5	379	68	178	RVT_1	Reverse transcriptase (RNA-dependent DNA polymerase)
OlaMRNA00000005.1	PF00078.31	3.7e-06	27	568	265	367	RVT_1	Reverse transcriptase (RNA-dependent DNA polymerase)
OlaMRNA00000006.1	PF13472.10	4.1e-12	47.1	587	49	62	Lipase_GDSL_2	GDSL-like Lipase/Acylhydrolase family
OlaMRNA00000006.1	PF13472.10	4.1e-12	47.1	587	151	274	Lipase_GDSL_2	GDSL-like Lipase/Acylhydrolase family
OlaMRNA00000006.1	PF00078.31	3.2e-11	43.5	587	276	386	RVT_1	Reverse transcriptase (RNA-dependent DNA polymerase)
OlaMRNA00000007.1	PF00078.31	1.6e-11	44.5	379	68	178	RVT_1	Reverse transcriptase (RNA-dependent DNA polymerase)
OlaMRNA00000008.1	PF13472.10	2.9e-12	47.6	586	150	273	Lipase_GDSL_2	GDSL-like Lipase/Acylhydrolase family
OlaMRNA00000008.1	PF00078.31	3.2e-11	43.5	586	275	385	RVT_1	Reverse transcriptase (RNA-dependent DNA polymerase)
OlaMRNA00000009.1	PF13472.10	6.8e-12	46.4	586	150	273	Lipase_GDSL_2	GDSL-like Lipase/Acylhydrolase family
OlaMRNA00000009.1	PF00078.31	3.2e-11	43.5	586	275	385	RVT_1	Reverse transcriptase (RNA-dependent DNA polymerase)
OlaMRNA00000010.1	PF13472.10	4.5e-12	47	586	150	273	Lipase_GDSL_2	GDSL-like Lipase/Acylhydrolase family
OlaMRNA00000010.1	PF00078.31	3.3e-11	43.5	586	275	385	RVT_1	Reverse transcriptase (RNA-dependent DNA polymerase)
OlaMRNA00000011.1	PF00078.31	1.6e-11	44.5	379	68	178	RVT_1	Reverse transcriptase (RNA-dependent DNA polymerase)
OlaMRNA00000012.1	PF00078.31	1.6e-11	44.5	379	68	178	RVT_1	Reverse transcriptase (RNA-dependent DNA polymerase)
OlaMRNA00000013.1	PF00078.31	1.6e-11	44.5	379	68	178	RVT_1	Reverse transcriptase (RNA-dependent DNA polymerase)
OlaMRNA00000014.1	PF13472.10	4.4e-12	47	586	150	273	Lipase_GDSL_2	GDSL-like Lipase/Acylhydrolase family
OlaMRNA00000014.1	PF00078.31	3.2e-11	43.5	586	275	385	RVT_1	Reverse transcriptase (RNA-dependent DNA polymerase)
OlaMRNA00000015.1	PF13472.10	6.5e-12	46.5	545	108	231	Lipase_GDSL_2	GDSL-like Lipase/Acylhydrolase family
OlaMRNA00000015.1	PF00078.31	3.1e-11	43.6	545	233	343	RVT_1	Reverse transcriptase (RNA-dependent DNA polymerase)
OlaMRNA00000016.1	PF13472.10	2.9e-11	44.4	571	150	273	Lipase_GDSL_2	GDSL-like Lipase/Acylhydrolase family
OlaMRNA00000016.1	PF00078.31	3.8e-07	30.2	571	275	369	RVT_1	Reverse transcriptase (RNA-dependent DNA polymerase)
OlaMRNA00000017.1	PF13472.10	4.7e-12	46.9	586	142	267	Lipase_GDSL_2	GDSL-like Lipase/Acylhydrolase family
OlaMRNA00000017.1	PF00078.31	3.4e-11	43.4	586	275	385	RVT_1	Reverse transcriptase (RNA-dependent DNA polymerase)
OlaMRNA00000018.1	PF13472.10	1.5e-12	48.6	580	136	261	Lipase_GDSL_2	GDSL-like Lipase/Acylhydrolase family
OlaMRNA00000018.1	PF00078.31	9e-10	38.8	580	270	378	RVT_1	Reverse transcriptase (RNA-dependent DNA polymerase)
OlaMRNA00000019.1	PF13472.10	1.9e-07	32	531	153	268	Lipase_GDSL_2	GDSL-like Lipase/Acylhydrolase family
MDF4367196.1	PF00078.31	1.2e-37	129.9	581	130	384	RVT_1	Reverse transcriptase (RNA-dependent DNA polymerase)
MDF4367196.1	PF00078.31	1.2e-37	129.9	581	411	460	RVT_1	Reverse transcriptase (RNA-dependent DNA polymerase)
WP_318110587.1	PF00078.31	8e-24	84.7	385	9	189	RVT_1	Reverse transcriptase (RNA-dependent DNA polymerase)
WP_318110587.1	PF00078.31	8e-24	84.7	385	214	265	RVT_1	Reverse transcriptase (RNA-dependent DNA polymerase)
MDF4316827.1	PF00078.31	5.3e-32	111.4	630	180	433	RVT_1	Reverse transcriptase (RNA-dependent DNA polymerase)
MDF4316827.1	PF00078.31	5.3e-32	111.4	630	460	509	RVT_1	Reverse transcriptase (RNA-dependent DNA polymerase)
WP_318057410.1	PF00078.31	9.1e-29	100.8	420	6	224	RVT_1	Reverse transcriptase (RNA-dependent DNA polymerase)
WP_318057410.1	PF00078.31	9.1e-29	100.8	420	249	300	RVT_1	Reverse transcriptase (RNA-dependent DNA polymerase)
WP_318056359.1	PF00078.31	1.3e-16	61.2	352	36	155	RVT_1	Reverse transcriptase (RNA-dependent DNA polymerase)
WP_318056359.1	PF00078.31	1.3e-16	61.2	352	182	231	RVT_1	Reverse transcriptase (RNA-dependent DNA polymerase)

## Sheet: Table S3
Table S3. Characteristic statistics of the gene models.
Species name	Classification	Gene number	Average CDS number per gene	Average CDS length (bp)	Average CDS length per gene (bp)	Ratios of mono-exonic to multi-exonic genes	Running time (min)
Centropristis striata	Animal	24680	10.17	178.15	1812.06	0.06
Cromileptes altivelis	Animal / Grouper	24442	9.44	170.3	1607.91	0.07
Epinephelus akaara	Animal / Grouper	23923	10.9	164.27	1791.15	0.07
Epinephelus fuscoguttatus	Animal / Grouper	23866	10.44	174.62	1822.45	0.04
Epinephelus lanceolatus	Animal / Grouper	24165	10.32	174.19	1797.23	0.04
Epinephelus moara	Animal / Grouper	23722	10.34	174.32	1802.94	0.03
Plectropomus leopardus	Animal / Grouper	25965	9.19	173.56	1594.44	0.12
Epinephelus bruneus-QuickProt	Animal / Grouper	26046	9.16	177.17	1623.57	0.09
Epinephelus bruneus-BRAKER2	Animal / Grouper	55940	5.55	197.07	1094.56	0.32
Epinephelus bruneus-GALBA	Animal / Grouper	39395	7.26	188.32	1366.91	0.29
Aegle marmelos	Plant	28519	4.5	254.4	1144.93	0.41
Atalantia buxifolia	Plant	26021	5.09	228.43	1161.76	0.25
Citropsis gilletiana	Plant	28225	4.76	228.55	1086.83	0.32
Citrus australasica	Plant	31647	4.7	228.09	1071.84	0.31
Citrus cavaleriei	Plant	29451	4.68	229.71	1075.69	0.31
Citrus hindsii	Plant	32563	4.81	276.69	1331.01	0.25
Citrus hongheensis	Plant	30525	4.63	227.37	1052.85	0.32
Citrus linwuensis	Plant	31413	4.68	227.57	1066.1	0.3
Citrus mangshanensis	Plant	28181	4.74	230.15	1090.71	0.32
Citrus maxima	Plant	30123	4.57	234.11	1070.58	0.32
Citrus medica	Plant	32579	4.55	225.56	1026.59	0.3
Citrus reticulata	Plant	28833	4.74	238.2	1129.91	0.31
Citrus sinensis	Plant	29875	4.85	219.43	1064.07	0.21
Citrus trifoliata	Plant	25680	5.38	231.37	1244.78	0.2
Citrus unshiu	Plant	29020	5.19	227.23	1179.27	0.19
Citrus × changshan-huyou	Plant	29503	4.88	244.45	1192.95	0.27
Citrus × clementina	Plant	24533	5.08	246.12	1249.93	0.1
Clausena lansium	Plant	29033	4.83	229.25	1106.27	0.27
Luvunga scandens	Plant	24665	5.41	232.15	1256.9	0.23
Mandarin haplotype of Citrus × aurantium	Plant	25867	4.87	246.64	1201.6	0.33
Murraya paniculata	Plant	22857	5.42	230.81	1250.12	0.22
Pummelo haplotype of Citrus × aurantium	Plant	26559	4.89	247.24	1208.16	0.37
Citropsis articulata-QuickProt	Plant	25690	4.69	240.66	1127.74	0.26
Citrus australis-QuickProt	Plant	25788	4.64	249.83	1158.71	0.22
Citrus garrawayi-QuickProt	Plant	24602	4.72	248.83	1175.08	0.21
Citrus glauca-QuickProt	Plant	23303	4.75	249.05	1182.81	0.2
Citrus inodora-QuickProt	Plant	26451	4.57	250.73	1146.18	0.23
Citrus kinokuni-QuickProt	Plant	36494	4.19	281.51	1180.1	0.27
Citrus nobilis-QuickProt	Plant	38193	4.17	282.95	1181.28	0.27
Citrus × limon-QuickProt	Plant	34476	4.23	276.49	1168.85	0.27
Clausena heptaphylla-QuickProt	Plant	27347	3.82	251.83	962.87	0.29
Murraya koenigii-QuickProt	Plant	26497	3.94	249.21	981.73	0.25
Citrus clementina × Citrus × tangelo-QuickProt	Plant	41083	4.07	280.79	1141.63	0.29
Xenopus tropicalis	Animal / Xenopus	21819	9.71	176.33	1711.51	0.07
Xenopus laevis	Animal / Xenopus	34464	9.69	176.83	1713.27	0.06
Xenopus_borealis-QuickProt	Animal / Xenopus	24506	8.95	178.78	1600.88	0.12	13.4395
Xenopus borealis-GALBA	Animal / Xenopus	47189	6.19	205.03	1268.37	0.43	2818.08
Xenopus borealis-BRAKER2	Animal / Xenopus	68788	4.41	217.55	960.26	0.56	2288.54
Xenopus petersii-QuickProt	Animal / Xenopus	37705	8.59	184.24	1581.72	0.17	18.8985
Xenopus petersii-GALBA	Animal / Xenopus	68119	5.75	248.25	1427.02	0.59	3363.94
Xenopus petersii-BRAKER2	Animal / Xenopus	102771	3.9	289.16	1128.38	0.74	1642.75

## Sheet: Table S4
Table S4. Comparison information between predicted and reference gene models.
		A. thaliana (Reference genes count: 27341)			C. elegans (Reference genes count: 19973)			D. melanogaster (Reference genes count: 13973)			T. rubripes (Reference genes count: 21383)
		QuickProt	BRAKER2	GALBA	QuickProt	BRAKER2	GALBA	QuickProt	BRAKER2	GALBA	QuickProt	BRAKER2	GALBA
	Genes count of predicted	25022	26333	27575	17998	22174	20345	12668	14959	13767	21602	35299	26633
Base level	Sensitivity (%)	73.1	70.2	74	82.6	84.8	83.7	70.7	69.6	70.8	73.3	71.2	74.4
	Precision (%)	99.6	96	97.9	99	92	94.9	99.7	95.8	98.6	93.8	69.9	80.4
Exon level	Sensitivity (%)	68.4	66.8	69	76.7	85.3	79.6	57.6	58.4	59.6	78.8	74.8	78.9
	Precision (%)	74	70.3	71.7	85.3	81.4	82.2	67.5	62.4	65.6	83.7	60.7	71.4
Intron level	Sensitivity (%)	92.1	90.6	92.6	89.5	95.6	91.5	82.7	82	84.9	88.8	84.9	89.5
	Precision (%)	99.5	95.6	97.3	99.6	92.4	95.5	99.2	91.9	96.3	95.1	71.7	82.2
Intron chain level	Sensitivity (%)	67.4	65.1	69	63	81.2	68.7	54.5	56.9	57.3	46.7	35.5	44.5
	Precision (%)	75	68.1	71	69	74.2	67.8	62.5	56.7	61	48.4	24.3	38.8
Transcript level	Sensitivity (%)	60.4	57.3	62.3	62.3	80.5	68.5	51.6	53.8	54.2	48.2	36.8	46.1
	Precision (%)	66.1	59.2	61.7	69.2	72.5	67.3	56.4	49.9	54.6	47.7	22.3	37
Locus level	Sensitivity (%)	60.8	57.6	62.7	63.3	81.5	69.5	52.4	54.6	55	48.8	37.3	46.7
	Precision (%)	66.1	59.3	61.7	69.2	72.6	67.3	56.4	50	54.6	47.7	22.4	37
	Matching intron chains	14736	14231	15090	12140	15647	13241	6320	6604	6645	9528	7239	9081
	Matching transcripts	16569	15701	17070	12450	16078	13691	7150	7463	7511	10299	7876	9859
	Matching loci	16462	15595	16960	12355	15908	13573	7109	7419	7468	10254	7836	9816
	Missed exons (%)	7.5	8.6	5.3	6.8	3.3	4.3	13.6	13.3	10.4	7.6	8.3	5.7
	Novel exons (%)	0.2	3.6	1.8	0.1	7.7	3.9	0.1	6.5	1.9	2.8	25.4	15.4
	Missed introns (%)	7.4	8	6	10.2	3.2	7.3	16.5	14.7	12.9	8.4	7.3	6.2
	Novel introns (%)	0.1	3	1.4	0.1	6.3	3.4	0	4	1.4	1.5	19.9	13.1
	Missed loci (%)	9	10.8	2.7	9.9	3.7	4.1	9	7.1	4.6	6.8	6.8	3.9
	Novel loci (%)	0.5	6.9	3	0.2	11	5.6	0.2	8.5	2	5.4	36.1	18.7

## Sheet: Table S5
Table S5. The distribution of the gene family of the Epinephelidae.
Species	Single copy orthologs	Unique paralogs	Multiple copy orthologs	Other orthologs	Unclustered genes	Total genes number	Genes in families	Family number	Unique families	Average genes per family
Centropristis striata	14269	748	3714	5736	213	24680	24467	19729	88	1.24
Cromileptes altivelis	14205	140	3138	5012	1947	24442	22495	19909	59	1.13
Epinephelus akaara	13813	245	4341	5061	463	23923	23460	19326	57	1.21
Epinephelus bruneus	14041	127	3778	6944	1156	26046	24890	20837	45	1.19
Epinephelus fuscoguttatus	14322	35	3291	6105	113	23866	23753	20312	6	1.17
Epinephelus lanceolatus	14051	59	3858	6039	158	24165	24007	20264	15	1.18
Epinephelus moara	14280	16	3289	5961	176	23722	23546	20379	3	1.16
Plectropomus leopardus	14343	367	2998	4868	3389	25965	22576	19572	94	1.15

## Sheet: Table S6
Table S6. Positional relationship between reverse transcriptase domain-containing proteins and LINE/L2 transposition elements in three groupers.
Chromosomes	Gene Start	Gene End	Gene ID	Repeat Start	Repeat End	Repeat ID	Repeat Name	Species
CM085374.1	49842781	49846106	EBRGENE00001273	49842297	49846984	rnd-1_family-6	LINE/L2	Epinephelus bruneus
CM085378.1	44345892	44349821	EBRGENE00006316	44345858	44350630	DR000635202	LINE/L2	Epinephelus bruneus
CM085380.1	11211690	11215637	EBRGENE00007792	11211208	11215893	rnd-1_family-6	LINE/L2	Epinephelus bruneus
CM085382.1	883759	887705	EBRGENE00010021	883501	888170	DR000059108	LINE/L2	Epinephelus bruneus
CM085382.1	5137207	5141154	EBRGENE00010070	5136742	5141412	DR000059108	LINE/L2	Epinephelus bruneus
CM085383.1	8474945	8478890	EBRGENE00011505	8474693	8478984	rnd-1_family-6	LINE/L2	Epinephelus bruneus
CM085385.1	412484	416430	EBRGENE00013417	412228	416914	rnd-1_family-6	LINE/L2	Epinephelus bruneus
CM085385.1	1740756	1744702	EBRGENE00013453	1740388	1744955	rnd-1_family-6	LINE/L2	Epinephelus bruneus
CM085388.1	38567691	38571646	EBRGENE00017494	38567470	38572132	rnd-1_family-6	LINE/L2	Epinephelus bruneus
CM085389.1	3847673	3851627	EBRGENE00017578	3847062	3851901	DR000996278	LINE/L2	Epinephelus bruneus
CM085389.1	37599552	37603490	EBRGENE00018415	37599294	37603970	DR000059108	LINE/L2	Epinephelus bruneus
CM085391.1	41217589	41221536	EBRGENE00020774	41217089	41221792	rnd-1_family-6	LINE/L2	Epinephelus bruneus
CM085393.1	17850	21290	EBRGENE00021795	20000	21498	rnd-1_family-6	LINE/L2	Epinephelus bruneus
CM085393.1	17850	21290	EBRGENE00021795	17443	19996	rnd-1_family-6	LINE/L2	Epinephelus bruneus
CM085394.1	34325343	34329289	EBRGENE00023506	34325085	34329764	DR000635202	LINE/L2	Epinephelus bruneus
CM085394.1	35212980	35278091	EBRGENE00023518	35273836	35278499	DR000059108	LINE/L2	Epinephelus bruneus
CM085396.1	6490536	6494482	EBRGENE00024602	6490280	6494965	rnd-1_family-6	LINE/L2	Epinephelus bruneus
NC_065515.1	34377745	34381597	EmoGENE00000006	34379774	34381693	DR000635353	LINE/L2	Epinephelus moara
NC_065515.1	34377745	34381597	EmoGENE00000006	34377531	34378700	DR000996677	LINE/L2	Epinephelus moara
NC_065523.1	4321421	4324965	EmoGENE00000009	4323733	4325148	DR000550495	LINE/L2	Epinephelus moara
NC_065525.1	693360	697098	EmoGENE00000012	695902	697899	DR000665631	LINE/L2	Epinephelus moara
NC_065525.1	693360	697098	EmoGENE00000012	693095	694021	DR000635202	LINE/L2	Epinephelus moara
NC_065527.1	35860921	36012594	EmoGENE00000013	35860632	35862485	DR000996677	LINE/L2	Epinephelus moara
NC_046991.1	176146	180126	ElaGENE00000001	176061	180378	DR000059108	LINE/L2	Epinephelus lanceolatus
NC_046992.1	20327455	20331435	ElaGENE00000002	20327208	20331524	DR000059108	LINE/L2	Epinephelus lanceolatus
NC_046992.1	43563929	43567975	ElaGENE00000003	43563920	43563988	DR000059108	LINE/L2	Epinephelus lanceolatus
NC_046992.1	43563929	43567975	ElaGENE00000003	43563984	43568233	DR000059108	LINE/L2	Epinephelus lanceolatus
NC_046992.1	45177974	45181954	ElaGENE00000004	45177724	45182043	DR000059108	LINE/L2	Epinephelus lanceolatus
NC_046992.1	45803521	45807501	ElaGENE00000005	45803432	45807753	DR000059108	LINE/L2	Epinephelus lanceolatus
NC_046992.1	46606361	46610341	ElaGENE00000006	46606253	46610430	DR000059108	LINE/L2	Epinephelus lanceolatus
NC_046992.1	48286905	48290876	ElaGENE00000007	48286814	48291129	DR000059108	LINE/L2	Epinephelus lanceolatus
NC_046993.1	25457907	25461887	ElaGENE00000008	25457818	25462132	DR000059108	LINE/L2	Epinephelus lanceolatus
NC_046993.1	29228202	29231552	ElaGENE00000009	29227318	29232041	DR000059108	LINE/L2	Epinephelus lanceolatus
NC_046993.1	29403746	29407726	ElaGENE00000010	29403657	29407978	DR000059108	LINE/L2	Epinephelus lanceolatus
NC_046993.1	44220309	44224280	ElaGENE00000011	44220051	44224369	DR000059108	LINE/L2	Epinephelus lanceolatus
NC_046993.1	51212406	51216377	ElaGENE00000012	51212317	51216635	DR000059108	LINE/L2	Epinephelus lanceolatus
NC_046994.1	5251232	5255212	ElaGENE00000013	5250980	5255301	DR000059108	LINE/L2	Epinephelus lanceolatus
NC_046994.1	7004387	7008367	ElaGENE00000014	7003904	7008619	DR000059108	LINE/L2	Epinephelus lanceolatus
NC_046994.1	38402208	38406179	ElaGENE00000015	38402024	38406268	DR000059108	LINE/L2	Epinephelus lanceolatus
NC_046994.1	38631765	38635736	ElaGENE00000016	38630988	38635895	DR000059108	LINE/L2	Epinephelus lanceolatus
NC_046995.1	8590074	8594045	ElaGENE00000017	8589863	8594134	DR000059108	LINE/L2	Epinephelus lanceolatus
NC_046995.1	9163164	9167135	ElaGENE00000018	9163075	9167393	DR000059108	LINE/L2	Epinephelus lanceolatus
NC_046996.1	16723441	16727421	ElaGENE00000019	16723189	16727510	DR000059108	LINE/L2	Epinephelus lanceolatus
NC_046996.1	27759937	27763908	ElaGENE00000020	27759848	27764174	DR000059108	LINE/L2	Epinephelus lanceolatus
NC_046996.1	34914585	34918556	ElaGENE00000021	34914435	34918645	DR000059108	LINE/L2	Epinephelus lanceolatus
NC_046996.1	47146313	47150293	ElaGENE00000022	47147584	47150545	DR000059108	LINE/L2	Epinephelus lanceolatus
NC_046997.1	782463	786443	ElaGENE00000023	782222	786532	DR000059108	LINE/L2	Epinephelus lanceolatus
NC_046997.1	42027059	42031030	ElaGENE00000024	42028330	42031288	DR000059108	LINE/L2	Epinephelus lanceolatus
NC_046998.1	43169311	43173282	ElaGENE00000025	43169062	43173371	DR000059108	LINE/L2	Epinephelus lanceolatus
NC_046998.1	45358979	45362950	ElaGENE00000026	45358890	45363219	DR000059108	LINE/L2	Epinephelus lanceolatus
NC_046998.1	48315884	48319864	ElaGENE00000027	48315632	48319953	DR000059108	LINE/L2	Epinephelus lanceolatus
NC_046998.1	48601368	48605348	ElaGENE00000028	48601279	48605604	DR000059108	LINE/L2	Epinephelus lanceolatus
NC_046999.1	1921204	1925175	ElaGENE00000029	1921115	1925439	DR000059108	LINE/L2	Epinephelus lanceolatus
NC_046999.1	3279705	3283685	ElaGENE00000030	3279453	3283776	DR000059108	LINE/L2	Epinephelus lanceolatus
NC_046999.1	6021740	6025711	ElaGENE00000031	6021651	6025969	DR000059108	LINE/L2	Epinephelus lanceolatus
NC_046999.1	11760478	11764458	ElaGENE00000032	11760226	11764547	DR000059108	LINE/L2	Epinephelus lanceolatus
NC_047000.1	1622882	1626853	ElaGENE00000033	1622624	1626942	DR000665631	LINE/L2	Epinephelus lanceolatus
NC_047000.1	2557507	2561487	ElaGENE00000034	2557418	2561739	DR000059108	LINE/L2	Epinephelus lanceolatus
NC_047000.1	6284802	6288773	ElaGENE00000035	6284552	6288862	DR000059108	LINE/L2	Epinephelus lanceolatus
NC_047000.1	10035407	10039378	ElaGENE00000036	10035318	10039636	DR000059108	LINE/L2	Epinephelus lanceolatus
NC_047000.1	30042913	30046893	ElaGENE00000037	30042661	30046982	DR000059108	LINE/L2	Epinephelus lanceolatus
NC_047000.1	32629608	32633588	ElaGENE00000038	32629519	32633842	DR000059108	LINE/L2	Epinephelus lanceolatus
NC_047000.1	37318112	37322092	ElaGENE00000039	37317865	37322181	DR000059108	LINE/L2	Epinephelus lanceolatus
NC_047001.1	2694361	2698341	ElaGENE00000040	2694272	2698593	DR000059108	LINE/L2	Epinephelus lanceolatus
NC_047001.1	6057317	6061297	ElaGENE00000041	6057066	6060026	DR000059108	LINE/L2	Epinephelus lanceolatus
NC_047001.1	38478943	38482923	ElaGENE00000042	38478854	38483175	DR000059108	LINE/L2	Epinephelus lanceolatus
NC_047002.1	139073	143053	ElaGENE00000043	138821	143520	DR000059108	LINE/L2	Epinephelus lanceolatus
NC_047002.1	2332242	2336213	ElaGENE00000044	2332153	2336465	DR000059108	LINE/L2	Epinephelus lanceolatus
NC_047003.1	1129998	1133978	ElaGENE00000045	1129909	1134230	DR000059108	LINE/L2	Epinephelus lanceolatus
NC_047003.1	26401322	26405302	ElaGENE00000046	26401075	26405391	DR000059108	LINE/L2	Epinephelus lanceolatus
NC_047003.1	43892431	43896411	ElaGENE00000047	43892342	43896663	DR000059108	LINE/L2	Epinephelus lanceolatus
NC_047004.1	1923665	1927636	ElaGENE00000048	1923413	1927725	DR000059108	LINE/L2	Epinephelus lanceolatus
NC_047005.1	25466411	25470391	ElaGENE00000049	25465936	25470643	DR000059108	LINE/L2	Epinephelus lanceolatus
NC_047006.1	303339	307319	ElaGENE00000050	303083	307410	DR000059108	LINE/L2	Epinephelus lanceolatus
NC_047006.1	4320507	4324478	ElaGENE00000051	4320418	4324735	DR000059108	LINE/L2	Epinephelus lanceolatus
NC_047006.1	40738146	40742126	ElaGENE00000052	40737894	40742215	DR000059108	LINE/L2	Epinephelus lanceolatus
NC_047007.1	459496	463467	ElaGENE00000053	459263	462196	DR000059108	LINE/L2	Epinephelus lanceolatus
NC_047007.1	1289467	1293438	ElaGENE00000054	1289378	1293703	DR000059108	LINE/L2	Epinephelus lanceolatus
NC_047007.1	39579868	39583839	ElaGENE00000055	39579614	39583928	DR000059108	LINE/L2	Epinephelus lanceolatus
NC_047007.1	40915590	40919561	ElaGENE00000056	40915501	40919815	DR000059108	LINE/L2	Epinephelus lanceolatus
NC_047008.1	12945038	12949009	ElaGENE00000057	12944998	12949487	DR000059108	LINE/L2	Epinephelus lanceolatus
NC_047009.1	33281293	33285273	ElaGENE00000058	33281204	33285525	DR000059108	LINE/L2	Epinephelus lanceolatus
NC_047010.1	36177	81655	ElaGENE00000059	81090	82155	DR000996640	LINE/L2	Epinephelus lanceolatus
NC_047010.1	36177	81655	ElaGENE00000059	36088	37545	DR000665631	LINE/L2	Epinephelus lanceolatus
NC_047010.1	1172732	1176712	ElaGENE00000060	1172480	1176802	DR000059108	LINE/L2	Epinephelus lanceolatus
NC_047010.1	3364830	3368801	ElaGENE00000061	3364741	3369059	DR000059108	LINE/L2	Epinephelus lanceolatus
NC_047010.1	5263490	5267461	ElaGENE00000062	5263232	5267550	DR000059108	LINE/L2	Epinephelus lanceolatus
NC_047010.1	8665881	8669861	ElaGENE00000063	8665792	8670115	DR000059108	LINE/L2	Epinephelus lanceolatus
NC_047010.1	36446953	36450924	ElaGENE00000064	36446695	36451015	DR000059108	LINE/L2	Epinephelus lanceolatus
NC_047010.1	39762605	39766576	ElaGENE00000065	39762096	39766853	DR000059108	LINE/L2	Epinephelus lanceolatus
NC_047011.1	1426337	1430317	ElaGENE00000066	1426081	1430408	DR000059108	LINE/L2	Epinephelus lanceolatus
NC_047012.1	1642723	1646694	ElaGENE00000067	1642634	1646959	DR000059108	LINE/L2	Epinephelus lanceolatus
NC_047012.1	7431865	7435845	ElaGENE00000068	7431650	7435936	DR000059108	LINE/L2	Epinephelus lanceolatus
NC_047012.1	19398848	19402828	ElaGENE00000069	19398373	19403080	DR000059108	LINE/L2	Epinephelus lanceolatus
NC_047013.1	35058044	35062024	ElaGENE00000070	35057955	35062276	DR000059108	LINE/L2	Epinephelus lanceolatus
NC_047014.1	18068099	18072070	ElaGENE00000071	18067841	18072161	DR000059108	LINE/L2	Epinephelus lanceolatus

## Sheet: Table S7
Table S7. The distribution of the gene family of the Rutaceae.
Species	Single copy orthologs	Unique paralogs	Multiple copy orthologs	Other orthologs	Unclustered genes	Total genes number	Genes in families	Family number	Unique families	Average genes per family
Citrus medica	6831	324	6705	17786	933	32579	31646	20085	128	1.58
Citrus australasica	6936	133	6210	17671	697	31647	30950	20505	49	1.51
Citrus clementina × Citrus × tangelo	6997	111	6595	27043	337	41083	40746	22798	35	1.79
Murraya koenigii	7116	32	5440	13475	434	26497	26063	18943	13	1.38
Clausena heptaphylla	7118	9	5423	14396	401	27347	26946	19337	4	1.39
Luvunga scandens	7177	127	5247	11709	405	24665	24260	17520	50	1.38
Citrus unshiu	7186	131	5694	15298	711	29020	28309	18677	48	1.52
Citropsis articulata	7268	10	5224	13079	109	25690	25581	18650	5	1.37
Citrus hongheensis	7282	46	5456	16717	1024	30525	29501	20343	20	1.45
Citrus nobilis	7286	144	5571	25019	173	38193	38020	22513	19	1.69
Citrus linwuensis	7310	65	5368	18001	669	31413	30744	20588	29	1.49
Citrus trifoliata	7320	34	5144	12898	284	25680	25396	18155	16	1.4
Citrus cavaleriei	7336	90	5019	16387	619	29451	28832	20068	28	1.44
Clausena lansium	7340	819	5237	14026	1611	29033	27422	18693	240	1.47
Atalantia buxifolia	7392	136	4872	12948	673	26021	25348	18762	55	1.35
Citrus mangshanensis	7430	112	4837	15114	688	28181	27493	19555	40	1.41
Citrus kinokuni	7448	40	5149	23773	84	36494	36410	22315	12	1.63
Citrus × limon	7457	40	5038	21870	71	34476	34405	21658	18	1.59
Citrus hindsii	7457	299	5109	19302	396	32563	32167	19824	76	1.62
Citropsis gilletiana	7457	243	4824	14580	1121	28225	27104	19261	92	1.41
Citrus australis	7459	2	4614	13654	59	25788	25729	18999	1	1.35
Citrus inodora	7488	2	4496	14413	52	26451	26399	19384	1	1.36
Citrus garrawayi	7517	0	4388	12662	35	24602	24567	18550	0	1.32
Citrus glauca	7569	0	4072	11608	54	23303	23249	18022	0	1.29
Citrus x clementina	7575	21	4567	11871	499	24533	24034	17681	7	1.36
Citrus reticulata	7626	64	4792	16082	269	28833	28564	19446	27	1.47
Citrus maxima	7690	149	4403	17518	363	30123	29760	20042	29	1.48
Pummelo haplotype of Citrus × aurantium	7701	140	4256	15005	788	27890	27102	19019	50	1.42
Aegle marmelos	7701	2624	3807	10560	3827	28519	24692	18335	710	1.35
Citrus × changshan-huyou	7708	72	4356	16997	583	29716	29133	20082	30	1.45
Mandarin haplotype of Citrus × aurantium	7712	16	4100	13961	175	25964	25789	18731	6	1.38
Citrus sinensis	7744	104	4065	16826	1136	29875	28739	20848	42	1.38
Murraya paniculata	7761	358	3684	10561	493	22857	22364	17203	72	1.3

## Sheet: Table S8
Table S8. Core genes KEGG functional enrichment in the Rutaceae.
ID	Description	GeneRatio	BgRatio	pvalue	p.adjust	qvalue	geneID	Count	RichFactor
ko00510	N-Glycan biosynthesis	28/2146	45/5859	0.000409	0.050673	0.050329	OG0001703/OG0002917/OG0003131/OG0003176/OG0003429/OG0003494/OG0003649/OG0003889/OG0003951/OG0004174/OG0004364/OG0004930/OG0006037/OG0006325/OG0006737/OG0006961/OG0007062/OG0007843/OG0007899/OG0008682/OG0008777/OG0009441/OG0009971/OG0010063/OG0010801/OG0011057/OG0011840/OG0013506	28	28/45
ko03013	Nucleocytoplasmic transport	66/2146	136/5859	0.002679	0.166072	0.164944	OG0001002/OG0001663/OG0001710/OG0001811/OG0001843/OG0001862/OG0001924/OG0002177/OG0002527/OG0002913/OG0002955/OG0003177/OG0003203/OG0003236/OG0003366/OG0003405/OG0003414/OG0003511/OG0003530/OG0003734/OG0004048/OG0004138/OG0004171/OG0004717/OG0004842/OG0004875/OG0004934/OG0005014/OG0005142/OG0005223/OG0005572/OG0005876/OG0005968/OG0006202/OG0006406/OG0006672/OG0006979/OG0007332/OG0007348/OG0007466…	66	66/136
ko03050	Proteasome	27/2146	50/5859	0.008841	0.365438	0.362956	OG0001558/OG0001788/OG0001829/OG0002154/OG0002188/OG0002190/OG0002666/OG0002905/OG0003426/OG0004919/OG0005248/OG0006016/OG0006401/OG0006706/OG0007018/OG0008069/OG0008091/OG0008172/OG0008419/OG0008988/OG0009105/OG0009459/OG0009553/OG0009864/OG0010571/OG0011639/OG0012881	27	27/50
ko00564	Glycerophospholipid metabolism	47/2146	99/5859	0.016641	0.515869	0.512366	OG0000652/OG0001095/OG0001361/OG0001366/OG0001540/OG0001692/OG0002045/OG0002244/OG0003227/OG0003284/OG0003661/OG0003786/OG0003866/OG0003922/OG0005328/OG0005930/OG0006751/OG0006767/OG0007244/OG0007294/OG0007516/OG0008103/OG0008343/OG0008615/OG0009147/OG0009298/OG0009310/OG0009375/OG0009672/OG0010267/OG0010812/OG0010975/OG0011164/OG0011167/OG0011363/OG0011417/OG0011812/OG0011924/OG0011940/OG0012727…	47	47/99
ko00860	Porphyrin metabolism	33/2146	67/5859	0.022519	0.55848	0.554687	OG0001936/OG0001966/OG0002223/OG0002747/OG0002811/OG0003682/OG0004608/OG0004785/OG0004927/OG0004983/OG0005271/OG0005590/OG0005970/OG0006342/OG0006390/OG0006400/OG0006673/OG0006841/OG0006889/OG0007128/OG0007178/OG0007267/OG0008216/OG0008790/OG0009935/OG0010767/OG0011187/OG0011276/OG0012177/OG0012724/OG0012740/OG0012899/OG0013025	33	33/67
ko00053	Ascorbate and aldarate metabolism	28/2146	56/5859	0.027246	0.563081	0.559257	OG0000543/OG0000647/OG0000940/OG0000991/OG0001546/OG0001872/OG0001999/OG0004066/OG0005033/OG0005794/OG0006537/OG0006718/OG0007476/OG0007615/OG0008380/OG0009351/OG0009958/OG0010303/OG0010634/OG0011258/OG0011388/OG0011678/OG0011717/OG0011780/OG0012019/OG0012216/OG0012703/OG0013397	28	28/56
ko00220	Arginine biosynthesis	20/2146	39/5859	0.042887	0.712645	0.707805	OG0000835/OG0000836/OG0000849/OG0001785/OG0002569/OG0005247/OG0005959/OG0006237/OG0006727/OG0006816/OG0006867/OG0008708/OG0009069/OG0009301/OG0010288/OG0010358/OG0011738/OG0011904/OG0012091/OG0013611	20	20/39

## Sheet: Table S9
Table S9. Core genes GO functional enrichment in the Rutaceae.
ID	Description	GeneRatio	BgRatio	pvalue	p.adjust	qvalue	geneID	Class
GO:0043565	sequence-specific DNA binding	175/7361	322/19385	1.37631545424058e-09	2.38240205129045e-06	2.2701961229421e-06	OG0001326/OG0001351/OG0001409/OG0001551/OG0001873/OG0002149/OG0002272/OG0002340/OG0002342/OG0002518/OG0002599/OG0003118/OG0003239/OG0003431/OG0003463/OG0003665/OG0003823/OG0003900/OG0003964/OG0004446/OG0004560/OG0004562/OG0004640/OG0005322/OG0005334/OG0005359/OG0005447/OG0005726/OG0005760/OG0005880/OG0005928/OG0006085/OG0006133/OG0006232/OG0006233/OG0006305/OG0006472/OG0006853/OG0006937/OG0007024…	Molecular function
GO:0045893	positive regulation of DNA-templated transcription	151/7361	283/19385	8.74498712197146e-08	7.5687863540663e-05	7.21231306322594e-05	OG0000316/OG0000927/OG0001184/OG0001271/OG0001326/OG0001351/OG0001551/OG0001873/OG0002133/OG0002200/OG0002532/OG0002606/OG0003431/OG0003577/OG0003900/OG0004205/OG0004234/OG0004334/OG0004339/OG0004383/OG0004412/OG0004429/OG0004583/OG0004585/OG0004997/OG0005253/OG0005359/OG0005399/OG0005433/OG0005498/OG0005852/OG0005910/OG0005924/OG0005998/OG0006122/OG0006222/OG0006268/OG0006441/OG0006536/OG0006753…	Biological process
GO:0000981	DNA-binding transcription factor activity, RNA polymerase II-specific	117/7361	219/19385	2.18040977015914e-06	0.00125809643738182	0.00119884284555768	OG0000240/OG0000471/OG0000640/OG0000857/OG0001271/OG0001351/OG0001469/OG0001578/OG0001728/OG0001819/OG0002106/OG0002127/OG0002222/OG0002267/OG0003516/OG0003588/OG0003860/OG0003964/OG0004144/OG0004255/OG0004342/OG0004602/OG0004974/OG0005208/OG0005337/OG0005380/OG0005530/OG0005626/OG0006061/OG0006111/OG0006464/OG0006474/OG0006481/OG0006853/OG0006888/OG0007008/OG0007061/OG0007239/OG0007340/OG0007352…	Molecular function
GO:0005096	GTPase activator activity	42/7361	69/19385	9.46858778974415e-05	0.0279328876983691	0.0266173097530143	OG0001429/OG0001544/OG0003503/OG0003876/OG0003969/OG0003990/OG0004031/OG0004629/OG0004845/OG0004909/OG0004993/OG0005310/OG0005890/OG0005971/OG0006137/OG0006348/OG0006906/OG0006933/OG0006952/OG0007621/OG0007640/OG0007825/OG0008787/OG0008961/OG0009176/OG0009299/OG0009443/OG0010149/OG0010593/OG0010654/OG0011189/OG0011380/OG0011438/OG0011486/OG0011538/OG0012355/OG0012382/OG0012937/OG0013041/OG0013129…	Molecular function
GO:0009737	response to abscisic acid	180/7361	380/19385	0.000101271308901699	0.0279328876983691	0.0266173097530143	OG0000090/OG0000416/OG0000814/OG0000872/OG0000933/OG0001307/OG0001351/OG0001487/OG0001508/OG0001603/OG0001829/OG0001872/OG0001873/OG0001899/OG0001924/OG0002049/OG0002200/OG0002222/OG0002242/OG0002400/OG0002518/OG0002764/OG0002765/OG0002916/OG0003239/OG0003263/OG0003333/OG0003339/OG0003400/OG0003409/OG0003419/OG0003695/OG0003731/OG0003828/OG0004002/OG0004060/OG0004429/OG0004435/OG0004739/OG0004845…	Biological process
GO:0044772	mitotic cell cycle phase transition	24/7361	34/19385	0.000115266611131863	0.0279328876983691	0.0266173097530143	OG0003594/OG0005053/OG0006859/OG0007230/OG0007286/OG0008744/OG0009045/OG0009049/OG0009193/OG0010333/OG0010360/OG0010364/OG0010365/OG0010571/OG0010792/OG0011747/OG0011815/OG0011958/OG0012026/OG0012114/OG0012520/OG0013284/OG0013292/OG0013666	Biological process
GO:0005802	trans-Golgi network	134/7361	274/19385	0.000133007727331167	0.0279328876983691	0.0266173097530143	OG0000777/OG0000780/OG0001029/OG0001091/OG0001325/OG0001482/OG0001560/OG0001567/OG0001583/OG0001601/OG0001604/OG0001645/OG0001703/OG0001708/OG0001762/OG0001907/OG0002087/OG0002115/OG0002117/OG0002187/OG0002364/OG0002466/OG0002568/OG0002603/OG0002611/OG0002654/OG0002692/OG0002852/OG0002934/OG0002958/OG0003281/OG0003657/OG0003664/OG0004008/OG0004015/OG0004203/OG0004335/OG0004364/OG0004367/OG0004612…	Cellular component
GO:0005730	nucleolus	205/7361	442/19385	0.000160677787928833	0.0279328876983691	0.0266173097530143	OG0000665/OG0000788/OG0000855/OG0000970/OG0000997/OG0001238/OG0001338/OG0001427/OG0001603/OG0001628/OG0001655/OG0001657/OG0001709/OG0001716/OG0001727/OG0001850/OG0001980/OG0002063/OG0002098/OG0002127/OG0002257/OG0002396/OG0002415/OG0002509/OG0002632/OG0002634/OG0002677/OG0002735/OG0002908/OG0002955/OG0003059/OG0003171/OG0003217/OG0003283/OG0003299/OG0003327/OG0003340/OG0003466/OG0003489/OG0003511…	Cellular component
GO:0009744	response to sucrose	39/7361	64/19385	0.000161117341992504	0.0279328876983691	0.0266173097530143	OG0001829/OG0001925/OG0002889/OG0003339/OG0003497/OG0003653/OG0003704/OG0004020/OG0004026/OG0005651/OG0005696/OG0006336/OG0006823/OG0007228/OG0007316/OG0007832/OG0007850/OG0008493/OG0008691/OG0008825/OG0008889/OG0008928/OG0009213/OG0009422/OG0009613/OG0009861/OG0010292/OG0011000/OG0011405/OG0011628/OG0011747/OG0011829/OG0011839/OG0011945/OG0011958/OG0012325/OG0013577/OG0013585/OG0013590	Biological process
GO:0000079	regulation of cyclin-dependent protein serine/threonine kinase activity	32/7361	50/19385	0.000168546077056965	0.0279328876983691	0.0266173097530143	OG0000425/OG0001888/OG0002064/OG0003594/OG0005053/OG0006859/OG0007230/OG0007286/OG0007296/OG0008744/OG0009045/OG0009049/OG0009193/OG0010333/OG0010360/OG0010364/OG0010365/OG0010571/OG0010704/OG0010792/OG0011444/OG0011747/OG0011815/OG0011958/OG0012026/OG0012114/OG0012201/OG0012383/OG0012520/OG0013284/OG0013292/OG0013666	Biological process
GO:0009941	chloroplast envelope	182/7361	388/19385	0.000177505352213784	0.0279328876983691	0.0266173097530143	OG0000647/OG0000852/OG0000930/OG0001263/OG0001431/OG0001515/OG0001586/OG0001603/OG0001715/OG0001743/OG0001754/OG0001823/OG0001872/OG0001916/OG0002074/OG0002126/OG0002213/OG0002223/OG0002235/OG0002420/OG0002687/OG0002890/OG0003221/OG0003524/OG0003557/OG0003733/OG0003741/OG0003750/OG0003852/OG0003921/OG0004125/OG0004147/OG0004170/OG0004257/OG0004259/OG0004322/OG0004350/OG0004426/OG0004598/OG0004622…	Cellular component
GO:0005654	nucleoplasm	127/7361	260/19385	0.000209082794970737	0.0301601931745288	0.0287397140104513	OG0000599/OG0000695/OG0000745/OG0001024/OG0001224/OG0001493/OG0001494/OG0001538/OG0001971/OG0002009/OG0002257/OG0002415/OG0002478/OG0002534/OG0002606/OG0003205/OG0003283/OG0003337/OG0003349/OG0003466/OG0003528/OG0003534/OG0003577/OG0003750/OG0003842/OG0003997/OG0004317/OG0004326/OG0004363/OG0004383/OG0004583/OG0004717/OG0004801/OG0004862/OG0004870/OG0004915/OG0004971/OG0005046/OG0005087/OG0005145…	Cellular component
GO:0004714	transmembrane receptor protein tyrosine kinase activity	41/7361	69/19385	0.000241195580620103	0.0321161192348768	0.0306035202292876	OG0000199/OG0000374/OG0000711/OG0000848/OG0001329/OG0001787/OG0001804/OG0002348/OG0002402/OG0003362/OG0004347/OG0004815/OG0005313/OG0005632/OG0005703/OG0006066/OG0007182/OG0007443/OG0007449/OG0007609/OG0007880/OG0008084/OG0008814/OG0008871/OG0009032/OG0009656/OG0009777/OG0010286/OG0010481/OG0010591/OG0010729/OG0010912/OG0011002/OG0011584/OG0011977/OG0012217/OG0012626/OG0012650/OG0012925/OG0013370…	Molecular function
GO:0009414	response to water deprivation	144/7361	301/19385	0.000275062003139036	0.0327847704315924	0.0312406794164038	OG0000161/OG0000416/OG0000428/OG0000443/OG0000820/OG0000963/OG0001036/OG0001247/OG0001307/OG0001351/OG0001371/OG0001587/OG0001728/OG0001737/OG0001872/OG0001874/OG0001899/OG0001973/OG0002200/OG0002222/OG0002432/OG0002447/OG0002830/OG0003333/OG0003409/OG0003602/OG0003752/OG0003821/OG0003845/OG0003894/OG0004002/OG0004315/OG0004348/OG0004405/OG0004429/OG0004457/OG0004554/OG0004806/OG0004845/OG0005054…	Biological process
GO:0016538	cyclin-dependent protein serine/threonine kinase regulator activity	29/7361	45/19385	0.000284096797500801	0.0327847704315924	0.0312406794164038	OG0003594/OG0005053/OG0005827/OG0006859/OG0007230/OG0007286/OG0007296/OG0008744/OG0009045/OG0009049/OG0009193/OG0010139/OG0010333/OG0010360/OG0010364/OG0010365/OG0010571/OG0010792/OG0011240/OG0011747/OG0011815/OG0011958/OG0012026/OG0012114/OG0012520/OG0013042/OG0013284/OG0013292/OG0013666	Molecular function
GO:0006357	regulation of transcription by RNA polymerase II	145/7361	305/19385	0.000372056576713479	0.0381298259044503	0.0363339944615365	OG0000240/OG0000254/OG0000471/OG0000640/OG0000857/OG0001271/OG0001351/OG0001465/OG0001469/OG0001538/OG0001578/OG0001603/OG0001728/OG0001732/OG0001908/OG0002106/OG0002127/OG0002267/OG0002464/OG0002478/OG0002526/OG0002606/OG0002905/OG0003070/OG0003588/OG0003592/OG0003801/OG0004069/OG0004144/OG0004240/OG0004248/OG0004311/OG0004602/OG0004862/OG0004974/OG0005038/OG0005057/OG0005090/OG0005183/OG0005208…	Biological process
GO:0045892	negative regulation of DNA-templated transcription	91/7361	180/19385	0.000374469694035618	0.0381298259044503	0.0363339944615365	OG0000587/OG0000965/OG0001351/OG0001448/OG0002599/OG0003339/OG0003577/OG0003931/OG0003964/OG0004234/OG0004242/OG0004248/OG0004311/OG0004348/OG0004569/OG0004585/OG0005322/OG0005332/OG0005581/OG0005696/OG0005923/OG0005928/OG0006013/OG0006299/OG0006656/OG0007029/OG0007073/OG0007077/OG0007112/OG0007337/OG0007379/OG0007386/OG0007395/OG0007464/OG0007510/OG0007527/OG0007583/OG0007588/OG0007851/OG0007885…	Biological process
GO:0009651	response to salt stress	166/7361	356/19385	0.00047140861283107	0.0453337949339212	0.0431986722986133	OG0000033/OG0000090/OG0000161/OG0000416/OG0000428/OG0000550/OG0000686/OG0000876/OG0000925/OG0001057/OG0001307/OG0001351/OG0001459/OG0001487/OG0001571/OG0001603/OG0001643/OG0001723/OG0001737/OG0001829/OG0001973/OG0002126/OG0002200/OG0002242/OG0002661/OG0002764/OG0002765/OG0003205/OG0003333/OG0003398/OG0003524/OG0003602/OG0003733/OG0004060/OG0004232/OG0004342/OG0004405/OG0004429/OG0004435/OG0004450…	Biological process
GO:0010468	regulation of gene expression	55/7361	101/19385	0.000543658968484909	0.0495301933919673	0.0471974295632051	OG0000965/OG0001431/OG0001551/OG0001758/OG0002364/OG0003051/OG0003648/OG0003823/OG0004183/OG0004347/OG0004385/OG0004583/OG0004680/OG0004787/OG0004829/OG0004912/OG0005165/OG0006111/OG0006169/OG0006621/OG0006849/OG0007736/OG0007985/OG0008150/OG0008769/OG0008814/OG0009430/OG0009668/OG0009766/OG0009770/OG0009922/OG0010006/OG0010510/OG0010653/OG0010859/OG0010872/OG0011193/OG0011290/OG0011537/OG0011640…	Biological process
GO:0000307	cyclin-dependent protein kinase holoenzyme complex	32/7361	53/19385	0.000769339717299914	0.0665863525323076	0.0634502808952087	OG0003336/OG0003594/OG0004298/OG0004883/OG0004960/OG0005053/OG0006859/OG0007230/OG0007286/OG0007303/OG0008744/OG0009045/OG0009049/OG0009193/OG0009659/OG0010333/OG0010360/OG0010364/OG0010365/OG0010571/OG0010792/OG0011196/OG0011747/OG0011815/OG0011958/OG0012026/OG0012114/OG0012515/OG0012520/OG0013284/OG0013292/OG0013666	Cellular component
GO:0030154	cell differentiation	100/7361	205/19385	0.000982854888938465	0.0810153244167849	0.0771996797476979	OG0000471/OG0000500/OG0000808/OG0000927/OG0001394/OG0001732/OG0001900/OG0002149/OG0002272/OG0002464/OG0002938/OG0003738/OG0003754/OG0003968/OG0004183/OG0004348/OG0004385/OG0004446/OG0004464/OG0004579/OG0004585/OG0004680/OG0004937/OG0005147/OG0005180/OG0005201/OG0005268/OG0005345/OG0005447/OG0005481/OG0005650/OG0005729/OG0005880/OG0006119/OG0006138/OG0006165/OG0006442/OG0006445/OG0006627/OG0006763…	Biological process
GO:0009834	plant-type secondary cell wall biogenesis	35/7361	60/19385	0.00107544822352607	0.0846182215874375	0.080632888338055	OG0000662/OG0001312/OG0001738/OG0001802/OG0002124/OG0002784/OG0004395/OG0005175/OG0005433/OG0005463/OG0005532/OG0006188/OG0006403/OG0006824/OG0007252/OG0007586/OG0008458/OG0008618/OG0008753/OG0008771/OG0009203/OG0009353/OG0009448/OG0009546/OG0009745/OG0009832/OG0010003/OG0010312/OG0010478/OG0010599/OG0011557/OG0012006/OG0012535/OG0013230/OG0013669	Biological process
GO:0031347	regulation of defense response	31/7361	52/19385	0.00124664104154023	0.0938232888220059	0.0894044170294525	OG0000495/OG0002073/OG0005323/OG0005366/OG0005393/OG0006111/OG0006451/OG0007034/OG0007036/OG0007145/OG0007181/OG0008114/OG0008412/OG0008477/OG0008724/OG0008736/OG0009064/OG0009337/OG0009430/OG0009437/OG0009544/OG0009556/OG0009577/OG0010406/OG0011273/OG0011917/OG0012395/OG0012411/OG0012728/OG0013128/OG0013191	Biological process
GO:0009579	thylakoid	60/7361	115/19385	0.00131767695113987	0.0950374501009634	0.0905613939664992	OG0000645/OG0001020/OG0001263/OG0001586/OG0001719/OG0001812/OG0001823/OG0001890/OG0002235/OG0002749/OG0003557/OG0004046/OG0004147/OG0004549/OG0004719/OG0004720/OG0004978/OG0005157/OG0005371/OG0005381/OG0005432/OG0005887/OG0006171/OG0006359/OG0006497/OG0006683/OG0006965/OG0007289/OG0007313/OG0007803/OG0007862/OG0008302/OG0008539/OG0008666/OG0008687/OG0008697/OG0009152/OG0009290/OG0009522/OG0010536…	Cellular component
GO:0004672	protein kinase activity	124/7361	263/19385	0.00138987277321489	0.0962347908173989	0.0917023425527465	OG0000294/OG0000374/OG0000645/OG0000711/OG0000783/OG0000853/OG0001001/OG0001081/OG0001114/OG0001329/OG0001459/OG0001675/OG0001676/OG0001755/OG0001787/OG0001804/OG0001890/OG0001905/OG0001948/OG0002504/OG0002764/OG0002776/OG0002830/OG0003085/OG0003162/OG0004188/OG0004260/OG0004347/OG0004365/OG0004789/OG0004876/OG0005176/OG0005214/OG0005444/OG0005463/OG0005532/OG0005632/OG0005694/OG0005718/OG0006078…	Molecular function
GO:0009908	flower development	116/7361	245/19385	0.00161742919642952	0.107683459193058	0.102611803676318	OG0000240/OG0000254/OG0000436/OG0000581/OG0001144/OG0001163/OG0001732/OG0002487/OG0002606/OG0003350/OG0004205/OG0004248/OG0004348/OG0004436/OG0004464/OG0004901/OG0004912/OG0005180/OG0005201/OG0005268/OG0005323/OG0005481/OG0005571/OG0005650/OG0005729/OG0005928/OG0006138/OG0006165/OG0006442/OG0006445/OG0006627/OG0006684/OG0006762/OG0006763/OG0006783/OG0006786/OG0006819/OG0006884/OG0007016/OG0007207…	Biological process
GO:0017018	myosin phosphatase activity	66/7361	130/19385	0.00194463871682058	0.124672948845053	0.118801125507129	OG0000614/OG0000665/OG0000714/OG0001304/OG0001538/OG0001563/OG0001631/OG0001723/OG0002371/OG0003634/OG0003870/OG0004002/OG0004323/OG0004549/OG0004650/OG0004703/OG0005165/OG0005206/OG0005543/OG0005751/OG0005978/OG0005990/OG0006158/OG0006282/OG0006421/OG0006726/OG0006930/OG0006973/OG0007007/OG0007033/OG0007132/OG0007509/OG0007606/OG0007856/OG0008086/OG0008282/OG0008351/OG0008474/OG0008718/OG0008817…	Molecular function
GO:0004843	cysteine-type deubiquitinase activity	37/7361	66/19385	0.0021200831445019	0.131066568683314	0.124893619828364	OG0000856/OG0001880/OG0002602/OG0002686/OG0003311/OG0003389/OG0003640/OG0004133/OG0004234/OG0004317/OG0004987/OG0005914/OG0006273/OG0006949/OG0007445/OG0007468/OG0007970/OG0008202/OG0008250/OG0008299/OG0008328/OG0008705/OG0008721/OG0008880/OG0009146/OG0009194/OG0009778/OG0010963/OG0011331/OG0011695/OG0012349/OG0012725/OG0012830/OG0012892/OG0013180/OG0013609/OG0013672	Molecular function
GO:0031977	thylakoid lumen	27/7361	45/19385	0.00221821324409607	0.131774546881361	0.125568253801024	OG0001812/OG0002447/OG0002749/OG0002929/OG0004719/OG0004720/OG0004731/OG0005371/OG0005887/OG0006171/OG0006359/OG0008302/OG0008539/OG0008666/OG0008697/OG0009152/OG0009290/OG0010536/OG0010610/OG0011157/OG0011408/OG0011527/OG0011834/OG0011841/OG0012128/OG0012939/OG0013695	Cellular component
GO:2000022	regulation of jasmonic acid mediated signaling pathway	26/7361	43/19385	0.00228378764092481	0.131774546881361	0.125568253801024	OG0000161/OG0000838/OG0001618/OG0001973/OG0003350/OG0003975/OG0005323/OG0005393/OG0006451/OG0006539/OG0007034/OG0007145/OG0008067/OG0008412/OG0008477/OG0008684/OG0008736/OG0009337/OG0009556/OG0010136/OG0010185/OG0010769/OG0011273/OG0011961/OG0012395/OG0012411	Biological process
GO:0009534	chloroplast thylakoid	85/7361	175/19385	0.00262532090246482	0.146594531682794	0.139690249716889	OG0000237/OG0000645/OG0000793/OG0001483/OG0001719/OG0001823/OG0002198/OG0002631/OG0002701/OG0002749/OG0003188/OG0003285/OG0003460/OG0003557/OG0003921/OG0004147/OG0004257/OG0004322/OG0004719/OG0004720/OG0004927/OG0004978/OG0005157/OG0005179/OG0005371/OG0005432/OG0005516/OG0005809/OG0005887/OG0006171/OG0006359/OG0006383/OG0006396/OG0006484/OG0006683/OG0006899/OG0006965/OG0007036/OG0007196/OG0007289…	Cellular component
GO:0048366	leaf development	61/7361	120/19385	0.00271373411825843	0.146796054959542	0.139882281687861	OG0001144/OG0001829/OG0001854/OG0002606/OG0003339/OG0003786/OG0004132/OG0004242/OG0004334/OG0004640/OG0004884/OG0005328/OG0005453/OG0005740/OG0005993/OG0006726/OG0006783/OG0007016/OG0007087/OG0007215/OG0007386/OG0007443/OG0007538/OG0007580/OG0007607/OG0007900/OG0007952/OG0008082/OG0008114/OG0008540/OG0008929/OG0009194/OG0009225/OG0009336/OG0009350/OG0009553/OG0009783/OG0009979/OG0010160/OG0010178…	Biological process
GO:0051301	cell division	162/7361	359/19385	0.00306830899685756	0.160946753744256	0.153366513495241	OG0000495/OG0000696/OG0001015/OG0001254/OG0001542/OG0001577/OG0001630/OG0001667/OG0001759/OG0001888/OG0002064/OG0002073/OG0002127/OG0002272/OG0002591/OG0002921/OG0002973/OG0003018/OG0003085/OG0003153/OG0003306/OG0003338/OG0003434/OG0003442/OG0003553/OG0003594/OG0003629/OG0003654/OG0003663/OG0003821/OG0003862/OG0003894/OG0003973/OG0004317/OG0004564/OG0005053/OG0005254/OG0005270/OG0005402/OG0005440…	Biological process
GO:0016567	protein ubiquitination	202/7361	457/19385	0.00339149493214232	0.172666991986422	0.164534754138298	OG0000117/OG0000315/OG0000330/OG0000384/OG0000495/OG0000687/OG0000866/OG0001161/OG0001166/OG0001262/OG0001371/OG0001508/OG0001780/OG0001855/OG0001942/OG0002003/OG0002073/OG0002242/OG0002396/OG0002531/OG0002642/OG0002765/OG0002826/OG0003204/OG0003242/OG0003414/OG0003419/OG0003441/OG0003534/OG0003643/OG0003744/OG0003875/OG0004060/OG0004242/OG0004292/OG0004342/OG0004408/OG0004853/OG0004946/OG0004976…	Biological process
GO:0006906	vesicle fusion	23/7361	38/19385	0.00396327374870389	0.196012195971612	0.186780450051699	OG0001187/OG0001660/OG0005244/OG0005287/OG0007577/OG0007817/OG0007918/OG0008200/OG0008716/OG0008897/OG0008990/OG0009239/OG0010519/OG0010817/OG0011378/OG0011435/OG0012211/OG0012251/OG0012476/OG0012483/OG0012667/OG0012749/OG0012966	Biological process
GO:0015630	microtubule cytoskeleton	21/7361	34/19385	0.0041564156825943	0.199854320738076	0.19044161914109	OG0001469/OG0001557/OG0003156/OG0004363/OG0004674/OG0006228/OG0006257/OG0006481/OG0006788/OG0007319/OG0007931/OG0007971/OG0009698/OG0010177/OG0010230/OG0010916/OG0011148/OG0012140/OG0013357/OG0013513/OG0013635	Cellular component
GO:0032183	SUMO binding	10/7361	13/19385	0.00502762984392265	0.224708914991773	0.214125616341092	OG0001758/OG0001924/OG0003681/OG0003821/OG0003894/OG0004024/OG0005508/OG0007890/OG0008645/OG0009440	Molecular function
GO:0000978	RNA polymerase II cis-regulatory region sequence-specific DNA binding	81/7361	169/19385	0.00506828125928785	0.224708914991773	0.214125616341092	OG0000240/OG0000471/OG0000640/OG0000857/OG0001271/OG0001351/OG0001469/OG0001974/OG0002106/OG0002127/OG0002267/OG0003588/OG0003964/OG0004144/OG0004602/OG0004974/OG0005337/OG0005530/OG0005818/OG0006061/OG0006111/OG0006450/OG0006464/OG0006481/OG0006853/OG0006888/OG0007008/OG0007061/OG0007239/OG0007352/OG0007437/OG0007530/OG0007548/OG0007736/OG0008261/OG0008457/OG0008845/OG0009043/OG0009058/OG0009111…	Molecular function
GO:0010228	vegetative to reproductive phase transition of meristem	62/7361	125/19385	0.00517677612372189	0.224708914991773	0.214125616341092	OG0000741/OG0000997/OG0001603/OG0002152/OG0003398/OG0003441/OG0004248/OG0004901/OG0005747/OG0006165/OG0006586/OG0006641/OG0006735/OG0006762/OG0006914/OG0007510/OG0007592/OG0007659/OG0007697/OG0007835/OG0008166/OG0008261/OG0008293/OG0008321/OG0008322/OG0008624/OG0008711/OG0008796/OG0008901/OG0009200/OG0009446/OG0009496/OG0009862/OG0009918/OG0009931/OG0009960/OG0010041/OG0010082/OG0010327/OG0010643…	Biological process
GO:0031201	SNARE complex	27/7361	47/19385	0.00519258035798437	0.224708914991773	0.214125616341092	OG0001187/OG0001660/OG0002047/OG0005287/OG0006255/OG0007577/OG0007817/OG0007918/OG0008200/OG0008897/OG0008990/OG0009239/OG0010141/OG0010519/OG0010817/OG0010902/OG0010983/OG0011378/OG0011435/OG0012005/OG0012211/OG0012251/OG0012476/OG0012483/OG0012667/OG0012749/OG0012966	Cellular component
GO:0015995	chlorophyll biosynthetic process	26/7361	45/19385	0.00544852705348327	0.224994472144385	0.214397724376084	OG0002276/OG0002532/OG0003682/OG0004608/OG0004785/OG0004927/OG0004983/OG0005271/OG0005998/OG0006150/OG0006390/OG0006484/OG0006673/OG0006889/OG0007178/OG0007267/OG0008216/OG0008313/OG0009883/OG0010203/OG0010767/OG0011187/OG0011276/OG0012468/OG0012740/OG0013025	Biological process
GO:0016579	protein deubiquitination	38/7361	71/19385	0.00545913797230744	0.224994472144385	0.214397724376084	OG0000856/OG0001880/OG0002602/OG0002686/OG0003311/OG0003389/OG0003426/OG0003640/OG0004133/OG0004317/OG0004987/OG0005914/OG0006273/OG0006949/OG0007445/OG0007468/OG0007970/OG0008202/OG0008250/OG0008299/OG0008328/OG0008705/OG0008721/OG0008795/OG0008880/OG0009194/OG0009252/OG0009778/OG0010963/OG0011331/OG0011695/OG0011923/OG0012349/OG0012830/OG0012892/OG0013180/OG0013609/OG0013672	Biological process
GO:0005484	SNAP receptor activity	24/7361	41/19385	0.00596543262506067	0.238444274909732	0.227214070834352	OG0001187/OG0001660/OG0005287/OG0006255/OG0007577/OG0007817/OG0007918/OG0008200/OG0008897/OG0008990/OG0009239/OG0010519/OG0010817/OG0010902/OG0010983/OG0011378/OG0011435/OG0012211/OG0012251/OG0012476/OG0012483/OG0012667/OG0012749/OG0012966	Molecular function
GO:0009543	chloroplast thylakoid lumen	31/7361	56/19385	0.00606097521434326	0.238444274909732	0.227214070834352	OG0002447/OG0002749/OG0002820/OG0002929/OG0004410/OG0004719/OG0004731/OG0004978/OG0005066/OG0005843/OG0005887/OG0006171/OG0006461/OG0006683/OG0007803/OG0008302/OG0008462/OG0008666/OG0008697/OG0009152/OG0009290/OG0009522/OG0010536/OG0010610/OG0011157/OG0011408/OG0011527/OG0011834/OG0011841/OG0012128/OG0012939	Cellular component
GO:0006606	protein import into nucleus	22/7361	37/19385	0.00646906664171939	0.246736989497503	0.235116216694084	OG0001710/OG0001811/OG0001843/OG0001862/OG0002042/OG0002527/OG0002913/OG0002955/OG0003017/OG0003366/OG0003511/OG0007348/OG0007466/OG0007726/OG0008758/OG0009534/OG0010761/OG0011298/OG0011799/OG0012499/OG0012660/OG0013301	Biological process
GO:0043161	proteasome-mediated ubiquitin-dependent protein catabolic process	39/7361	74/19385	0.00690917476789877	0.246736989497503	0.235116216694084	OG0000695/OG0000741/OG0001788/OG0001829/OG0002905/OG0003426/OG0003744/OG0004524/OG0004853/OG0006310/OG0006401/OG0006508/OG0006828/OG0006863/OG0007120/OG0007295/OG0007757/OG0007879/OG0008091/OG0008289/OG0008293/OG0008509/OG0009053/OG0009105/OG0009459/OG0009553/OG0010179/OG0010229/OG0010289/OG0010343/OG0010392/OG0010815/OG0011195/OG0011251/OG0011791/OG0011942/OG0012102/OG0013383/OG0013609	Biological process
GO:0006515	protein quality control for misfolded or incompletely synthesized proteins	13/7361	19/19385	0.00696369488687965	0.246736989497503	0.235116216694084	OG0001431/OG0004853/OG0006109/OG0007190/OG0007289/OG0007313/OG0009233/OG0009471/OG0010585/OG0011766/OG0012323/OG0012663/OG0012711	Biological process
GO:0055062	phosphate ion homeostasis	13/7361	19/19385	0.00696369488687965	0.246736989497503	0.235116216694084	OG0001091/OG0001482/OG0001552/OG0002993/OG0005162/OG0005352/OG0006803/OG0007506/OG0007851/OG0008561/OG0008827/OG0011712/OG0013456	Biological process
GO:0004842	ubiquitin-protein transferase activity	113/7361	247/19385	0.00720368354976735	0.246736989497503	0.235116216694084	OG0000576/OG0000644/OG0000687/OG0000741/OG0001262/OG0001805/OG0001833/OG0001942/OG0002242/OG0002642/OG0002939/OG0003419/OG0003534/OG0003643/OG0003744/OG0004033/OG0004129/OG0004260/OG0004853/OG0004863/OG0004912/OG0005048/OG0005147/OG0005270/OG0005636/OG0005718/OG0005756/OG0005984/OG0006206/OG0006317/OG0006361/OG0006454/OG0006466/OG0006508/OG0006512/OG0006519/OG0006733/OG0006740/OG0006828/OG0006863…	Molecular function
GO:0010105	negative regulation of ethylene-activated signaling pathway	18/7361	29/19385	0.00726954735087962	0.246736989497503	0.235116216694084	OG0002889/OG0003497/OG0004020/OG0005291/OG0005488/OG0006083/OG0007044/OG0008067/OG0008734/OG0008786/OG0009394/OG0009785/OG0009876/OG0010762/OG0012099/OG0012396/OG0012814/OG0012988	Biological process
GO:0019760	glucosinolate metabolic process	18/7361	29/19385	0.00726954735087962	0.246736989497503	0.235116216694084	OG0002127/OG0003591/OG0003854/OG0004429/OG0004589/OG0005650/OG0010631/OG0010857/OG0010888/OG0011751/OG0011995/OG0012409/OG0013184/OG0013288/OG0013344/OG0013429/OG0013542/OG0013664	Biological process
GO:0005768	endosome	147/7361	330/19385	0.00806413041793407	0.268442495258536	0.255799440585075	OG0000430/OG0000550/OG0000746/OG0000777/OG0000780/OG0001029/OG0001325/OG0001469/OG0001560/OG0001567/OG0001576/OG0001583/OG0001601/OG0001604/OG0001645/OG0001703/OG0001708/OG0001762/OG0001822/OG0001942/OG0002087/OG0002115/OG0002117/OG0002364/OG0002466/OG0002565/OG0002603/OG0002611/OG0002654/OG0002729/OG0002852/OG0002934/OG0002958/OG0002980/OG0003090/OG0003142/OG0003281/OG0003993/OG0004015/OG0004160…	Cellular component
GO:0004430	1-phosphatidylinositol 4-kinase activity	8/7361	10/19385	0.0085501679831475	0.274080384793117	0.2611717978478	OG0002971/OG0005836/OG0007456/OG0007473/OG0008135/OG0008549/OG0010613/OG0012774	Molecular function
GO:0035066	positive regulation of histone acetylation	8/7361	10/19385	0.0085501679831475	0.274080384793117	0.2611717978478	OG0005057/OG0006466/OG0006621/OG0007386/OG0010239/OG0011290/OG0011390/OG0013488	Biological process
GO:0030433	ubiquitin-dependent ERAD pathway	28/7361	51/19385	0.0102636530569723	0.292765222963419	0.278976620987976	OG0000388/OG0000856/OG0000976/OG0001559/OG0002725/OG0002939/OG0003311/OG0003889/OG0004639/OG0006338/OG0006639/OG0006698/OG0006916/OG0007051/OG0007204/OG0007899/OG0008250/OG0009105/OG0009235/OG0009551/OG0009594/OG0009872/OG0011492/OG0012494/OG0012735/OG0012920/OG0013031/OG0013134	Biological process
GO:0048317	seed morphogenesis	9/7361	12/19385	0.0103659027201609	0.292765222963419	0.278976620987976	OG0001165/OG0004004/OG0008607/OG0008868/OG0009993/OG0011744/OG0011945/OG0012885/OG0013448	Biological process
GO:0016036	cellular response to phosphate starvation	37/7361	71/19385	0.0105304139557834	0.292765222963419	0.278976620987976	OG0001091/OG0001482/OG0002054/OG0002692/OG0002911/OG0003821/OG0003894/OG0004407/OG0004850/OG0006240/OG0006309/OG0006952/OG0007112/OG0007176/OG0007567/OG0007851/OG0008422/OG0008459/OG0008525/OG0008534/OG0008788/OG0009237/OG0010048/OG0010522/OG0010812/OG0011105/OG0011194/OG0011940/OG0012099/OG0012204/OG0012353/OG0012468/OG0012878/OG0013289/OG0013456/OG0013550/OG0013605	Biological process
GO:0005546	phosphatidylinositol-4,5-bisphosphate binding	20/7361	34/19385	0.0108750961645154	0.292765222963419	0.278976620987976	OG0001535/OG0002971/OG0003866/OG0005717/OG0006520/OG0006974/OG0007030/OG0007824/OG0008276/OG0008779/OG0009214/OG0009279/OG0010091/OG0010977/OG0011618/OG0011928/OG0012658/OG0012727/OG0012763/OG0013281	Molecular function
GO:0005085	guanyl-nucleotide exchange factor activity	32/7361	60/19385	0.0109815094397803	0.292765222963419	0.278976620987976	OG0000764/OG0000940/OG0001610/OG0002857/OG0003437/OG0003817/OG0004008/OG0004065/OG0004303/OG0004584/OG0006391/OG0006952/OG0007579/OG0008068/OG0008260/OG0008810/OG0009102/OG0009176/OG0009320/OG0009578/OG0009793/OG0010275/OG0010518/OG0010625/OG0010998/OG0011311/OG0011821/OG0011862/OG0011999/OG0012220/OG0012783/OG0013293	Molecular function
GO:0010287	plastoglobule	32/7361	60/19385	0.0109815094397803	0.292765222963419	0.278976620987976	OG0000264/OG0001463/OG0001670/OG0001676/OG0002198/OG0002631/OG0002830/OG0003285/OG0004515/OG0004848/OG0005013/OG0005157/OG0005284/OG0005381/OG0005432/OG0006078/OG0006359/OG0006965/OG0006966/OG0007036/OG0007785/OG0007862/OG0008175/OG0009359/OG0009499/OG0009794/OG0010772/OG0011130/OG0012065/OG0012125/OG0012267/OG0012381	Cellular component
GO:0000822	inositol hexakisphosphate binding	10/7361	14/19385	0.0116120141152853	0.292765222963419	0.278976620987976	OG0001091/OG0001482/OG0002531/OG0002692/OG0004842/OG0007779/OG0010522/OG0011105/OG0012084/OG0012353	Molecular function
GO:0009898	cytoplasmic side of plasma membrane	10/7361	14/19385	0.0116120141152853	0.292765222963419	0.278976620987976	OG0001001/OG0001081/OG0003162/OG0005743/OG0006201/OG0006911/OG0008819/OG0010914/OG0011699/OG0012869	Cellular component
GO:0009982	pseudouridine synthase activity	10/7361	14/19385	0.0116120141152853	0.292765222963419	0.278976620987976	OG0004162/OG0004504/OG0004775/OG0004915/OG0006969/OG0007290/OG0008652/OG0009042/OG0011864/OG0013423	Molecular function
GO:0042793	plastid transcription	10/7361	14/19385	0.0116120141152853	0.292765222963419	0.278976620987976	OG0004412/OG0005160/OG0006879/OG0008075/OG0009133/OG0009159/OG0010155/OG0010356/OG0010783/OG0012363	Biological process
GO:0009658	chloroplast organization	82/7361	176/19385	0.0116725391845135	0.292765222963419	0.278976620987976	OG0001851/OG0002515/OG0002916/OG0003852/OG0003899/OG0003910/OG0004058/OG0004672/OG0005008/OG0005160/OG0005228/OG0005654/OG0005896/OG0006035/OG0006064/OG0006207/OG0006282/OG0006359/OG0006594/OG0006658/OG0006760/OG0006773/OG0006876/OG0006879/OG0006899/OG0007215/OG0007313/OG0007637/OG0007764/OG0008075/OG0008102/OG0008121/OG0008275/OG0008331/OG0008338/OG0008413/OG0008769/OG0008793/OG0009009/OG0009030…	Biological process
GO:0046854	phosphatidylinositol phosphate biosynthetic process	18/7361	30/19385	0.0117874967169985	0.292765222963419	0.278976620987976	OG0001648/OG0002971/OG0004371/OG0004781/OG0005766/OG0006453/OG0006620/OG0007456/OG0007462/OG0007473/OG0008135/OG0008549/OG0010291/OG0011047/OG0011596/OG0012774/OG0013377/OG0013443	Biological process
GO:0006470	protein dephosphorylation	43/7361	85/19385	0.011830811039988	0.292765222963419	0.278976620987976	OG0000665/OG0001304/OG0001538/OG0001631/OG0001641/OG0002657/OG0004323/OG0004549/OG0004650/OG0004703/OG0005279/OG0005543/OG0005990/OG0006158/OG0006726/OG0006930/OG0007033/OG0007509/OG0008664/OG0008718/OG0008817/OG0008859/OG0009836/OG0009845/OG0010413/OG0011059/OG0011193/OG0011217/OG0011293/OG0011454/OG0011843/OG0012073/OG0012186/OG0012302/OG0012316/OG0012488/OG0012850/OG0012926/OG0012976/OG0012998…	Biological process
GO:0009738	abscisic acid-activated signaling pathway	119/7361	265/19385	0.0118980322248263	0.292765222963419	0.278976620987976	OG0000686/OG0000711/OG0000840/OG0000963/OG0000985/OG0001301/OG0001329/OG0001351/OG0001873/OG0002049/OG0002222/OG0002371/OG0003414/OG0003419/OG0003524/OG0003750/OG0003752/OG0003822/OG0004002/OG0004232/OG0004436/OG0004856/OG0004982/OG0005253/OG0005291/OG0005305/OG0005356/OG0005377/OG0005718/OG0005747/OG0005841/OG0005924/OG0006122/OG0006240/OG0006641/OG0006677/OG0006678/OG0006811/OG0007007/OG0007192…	Biological process
GO:0006486	protein glycosylation	53/7361	108/19385	0.0119282134626546	0.292765222963419	0.278976620987976	OG0000523/OG0000571/OG0000704/OG0001579/OG0001609/OG0001703/OG0001802/OG0002466/OG0002476/OG0002611/OG0002746/OG0002855/OG0002917/OG0003003/OG0003040/OG0003142/OG0003176/OG0003429/OG0003859/OG0004335/OG0004364/OG0004725/OG0004930/OG0005628/OG0005648/OG0006325/OG0006459/OG0006681/OG0006693/OG0006851/OG0006877/OG0007062/OG0007586/OG0007899/OG0008350/OG0008382/OG0008690/OG0009137/OG0009493/OG0009594…	Biological process
GO:0012505	endomembrane system	59/7361	122/19385	0.0120873698131901	0.292765222963419	0.278976620987976	OG0001187/OG0001528/OG0001576/OG0001660/OG0001767/OG0001774/OG0001912/OG0002046/OG0002066/OG0002357/OG0002559/OG0002577/OG0003227/OG0003584/OG0003676/OG0004036/OG0004574/OG0004578/OG0004948/OG0005040/OG0005048/OG0005068/OG0005287/OG0005753/OG0005964/OG0006030/OG0006218/OG0006974/OG0007244/OG0007577/OG0007817/OG0008200/OG0008272/OG0008276/OG0008897/OG0008950/OG0008967/OG0009166/OG0009212/OG0009239…	Cellular component
GO:0034968	histone lysine methylation	11/7361	16/19385	0.0124043086916509	0.292765222963419	0.278976620987976	OG0003858/OG0005143/OG0005466/OG0006795/OG0009449/OG0009892/OG0010618/OG0011133/OG0011796/OG0013362/OG0013698	Biological process
GO:0006364	rRNA processing	67/7361	141/19385	0.0127147899645345	0.292765222963419	0.278976620987976	OG0001196/OG0001852/OG0001886/OG0002063/OG0002257/OG0002415/OG0002616/OG0002634/OG0002656/OG0003299/OG0003327/OG0003368/OG0003750/OG0003808/OG0003842/OG0004055/OG0004058/OG0004172/OG0004209/OG0004672/OG0004812/OG0005267/OG0005294/OG0006270/OG0006284/OG0006663/OG0006773/OG0006829/OG0006951/OG0007090/OG0007489/OG0007607/OG0007985/OG0008354/OG0008369/OG0008899/OG0008966/OG0009333/OG0009357/OG0009397…	Biological process
GO:0010187	negative regulation of seed germination	15/7361	24/19385	0.0128303422093554	0.292765222963419	0.278976620987976	OG0000969/OG0001142/OG0001371/OG0002765/OG0003239/OG0003603/OG0004060/OG0005626/OG0006150/OG0008128/OG0008185/OG0008769/OG0008982/OG0009295/OG0013481	Biological process
GO:0016571	histone methylation	15/7361	24/19385	0.0128303422093554	0.292765222963419	0.278976620987976	OG0000436/OG0003182/OG0005466/OG0005571/OG0006795/OG0008752/OG0008780/OG0008833/OG0009892/OG0010239/OG0010618/OG0011352/OG0011992/OG0013586/OG0013674	Biological process
GO:0010494	cytoplasmic stress granule	13/7361	20/19385	0.0130230630665415	0.292765222963419	0.278976620987976	OG0000632/OG0003862/OG0006387/OG0007954/OG0008170/OG0008606/OG0008707/OG0009422/OG0011028/OG0012237/OG0012258/OG0012823/OG0013112	Cellular component
GO:0043067	regulation of programmed cell death	13/7361	20/19385	0.0130230630665415	0.292765222963419	0.278976620987976	OG0002223/OG0003681/OG0005203/OG0005692/OG0005714/OG0006169/OG0006828/OG0006863/OG0007884/OG0008099/OG0011357/OG0013383/OG0013623	Biological process
GO:2000070	regulation of response to water deprivation	13/7361	20/19385	0.0130230630665415	0.292765222963419	0.278976620987976	OG0000946/OG0003821/OG0003894/OG0004147/OG0005051/OG0007296/OG0007697/OG0007802/OG0009446/OG0011273/OG0011573/OG0013236/OG0013534	Biological process
GO:0006970	response to osmotic stress	63/7361	132/19385	0.0137191551037885	0.304459711341767	0.290120324529508	OG0000550/OG0000965/OG0001001/OG0001351/OG0001643/OG0001855/OG0002138/OG0002432/OG0003162/OG0003242/OG0003602/OG0003752/OG0004002/OG0004554/OG0004829/OG0004982/OG0005160/OG0005588/OG0005950/OG0005999/OG0006085/OG0006111/OG0006155/OG0006240/OG0006539/OG0006814/OG0006815/OG0006911/OG0007158/OG0007275/OG0007372/OG0007645/OG0007736/OG0007821/OG0007879/OG0008150/OG0008221/OG0008411/OG0008534/OG0008682…	Biological process
GO:0005819	spindle	40/7361	79/19385	0.0145768210138368	0.31939844525255	0.304355476731275	OG0000330/OG0001015/OG0001441/OG0002337/OG0002513/OG0002921/OG0003153/OG0003663/OG0004007/OG0004592/OG0005580/OG0005740/OG0005743/OG0006121/OG0006626/OG0006847/OG0006957/OG0007063/OG0007319/OG0007368/OG0007864/OG0007968/OG0007987/OG0008105/OG0008530/OG0009336/OG0010015/OG0010171/OG0010230/OG0010367/OG0010916/OG0011385/OG0011767/OG0012382/OG0013020/OG0013030/OG0013041/OG0013283/OG0013300/OG0013513	Cellular component
GO:0009637	response to blue light	27/7361	50/19385	0.0152662018982981	0.330322443574425	0.314764978613594	OG0001081/OG0001369/OG0002830/OG0005439/OG0005765/OG0005977/OG0006090/OG0006839/OG0007296/OG0007611/OG0007754/OG0008855/OG0009295/OG0009880/OG0010155/OG0010160/OG0010534/OG0011008/OG0011550/OG0011652/OG0011721/OG0011838/OG0012072/OG0012611/OG0012803/OG0012869/OG0013299	Biological process
GO:0005778	peroxisomal membrane	25/7361	46/19385	0.0173985146643658	0.35826224024101	0.341388871937525	OG0000294/OG0000647/OG0000873/OG0001259/OG0003840/OG0004534/OG0005368/OG0006143/OG0006238/OG0006695/OG0007339/OG0008444/OG0008750/OG0009220/OG0009789/OG0009847/OG0009958/OG0010148/OG0010338/OG0011499/OG0011587/OG0011626/OG0011971/OG0013386/OG0013490	Cellular component
GO:0006406	mRNA export from nucleus	18/7361	31/19385	0.0182580498778776	0.35826224024101	0.341388871937525	OG0002955/OG0003366/OG0003452/OG0003734/OG0004171/OG0004296/OG0004842/OG0004934/OG0006979/OG0007466/OG0008758/OG0009128/OG0009534/OG0009730/OG0009933/OG0010022/OG0010803/OG0011298	Biological process
GO:0000155	phosphorelay sensor kinase activity	16/7361	27/19385	0.0200807959645987	0.35826224024101	0.341388871937525	OG0001673/OG0003752/OG0005291/OG0005488/OG0007830/OG0007893/OG0008327/OG0008534/OG0009236/OG0009382/OG0009394/OG0009785/OG0009876/OG0010058/OG0012988/OG0013289	Molecular function
GO:0006487	protein N-linked glycosylation	16/7361	27/19385	0.0200807959645987	0.35826224024101	0.341388871937525	OG0003131/OG0003494/OG0003649/OG0003889/OG0004803/OG0006037/OG0006737/OG0006961/OG0007843/OG0007870/OG0008682/OG0009441/OG0010063/OG0010399/OG0010801/OG0011840	Biological process
GO:0009686	gibberellin biosynthetic process	16/7361	27/19385	0.0200807959645987	0.35826224024101	0.341388871937525	OG0001136/OG0001144/OG0001350/OG0001517/OG0001818/OG0002889/OG0003497/OG0004020/OG0004922/OG0006150/OG0007055/OG0007851/OG0008743/OG0009372/OG0010927/OG0012979	Biological process
GO:0003743	translation initiation factor activity	35/7361	69/19385	0.020721762950005	0.35826224024101	0.341388871937525	OG0000764/OG0000980/OG0001127/OG0001464/OG0001636/OG0001655/OG0001828/OG0001930/OG0002259/OG0002762/OG0004032/OG0004065/OG0005016/OG0005085/OG0005292/OG0006193/OG0006786/OG0007111/OG0007536/OG0007549/OG0008493/OG0008520/OG0008691/OG0009240/OG0009723/OG0010133/OG0010570/OG0010687/OG0011283/OG0011592/OG0011690/OG0011804/OG0011996/OG0012478/OG0013277	Molecular function
GO:0006511	ubiquitin-dependent protein catabolic process	83/7361	182/19385	0.0207375892883945	0.35826224024101	0.341388871937525	OG0000234/OG0000576/OG0000741/OG0000866/OG0001166/OG0001558/OG0001559/OG0001780/OG0001788/OG0001805/OG0001832/OG0001880/OG0002037/OG0002242/OG0002602/OG0002666/OG0002826/OG0002939/OG0003120/OG0003204/OG0003317/OG0003389/OG0003419/OG0004292/OG0004325/OG0004919/OG0004976/OG0004987/OG0005147/OG0005740/OG0005756/OG0005914/OG0006055/OG0006273/OG0006639/OG0006645/OG0006706/OG0006847/OG0007098/OG0007245…	Biological process
GO:0061630	ubiquitin protein ligase activity	83/7361	182/19385	0.0207375892883945	0.35826224024101	0.341388871937525	OG0000866/OG0001832/OG0001947/OG0002037/OG0002242/OG0002826/OG0003120/OG0003419/OG0003534/OG0003744/OG0004675/OG0004776/OG0004853/OG0004976/OG0005147/OG0005270/OG0005461/OG0005756/OG0006055/OG0006206/OG0006334/OG0006361/OG0006508/OG0006639/OG0006645/OG0006733/OG0006740/OG0007098/OG0007120/OG0007203/OG0007245/OG0007295/OG0007641/OG0007730/OG0007879/OG0008293/OG0008463/OG0008485/OG0008693/OG0008694…	Molecular function
GO:0000741	karyogamy	8/7361	11/19385	0.0209144910954531	0.35826224024101	0.341388871937525	OG0006905/OG0007311/OG0008073/OG0008625/OG0009094/OG0010118/OG0010192/OG0011910	Biological process
GO:0009368	endopeptidase Clp complex	8/7361	11/19385	0.0209144910954531	0.35826224024101	0.341388871937525	OG0001431/OG0007190/OG0007289/OG0007313/OG0010585/OG0011766/OG0012323/OG0012711	Cellular component
GO:0010019	chloroplast-nucleus signaling pathway	8/7361	11/19385	0.0209144910954531	0.35826224024101	0.341388871937525	OG0000969/OG0002276/OG0005498/OG0006823/OG0008790/OG0009378/OG0009932/OG0009935	Biological process
GO:0016593	Cdc73/Paf1 complex	8/7361	11/19385	0.0209144910954531	0.35826224024101	0.341388871937525	OG0002305/OG0004599/OG0007207/OG0008833/OG0008835/OG0009862/OG0012760/OG0013586	Cellular component
GO:0010197	polar nucleus fusion	15/7361	25/19385	0.0209461215106101	0.35826224024101	0.341388871937525	OG0004535/OG0006905/OG0007311/OG0008073/OG0008625/OG0009094/OG0010087/OG0010118/OG0010192/OG0010294/OG0010674/OG0011357/OG0011910/OG0012477/OG0012916	Biological process
GO:0008237	metallopeptidase activity	14/7361	23/19385	0.021741553307513	0.35826224024101	0.341388871937525	OG0001331/OG0002199/OG0002894/OG0003365/OG0003426/OG0003705/OG0003887/OG0004524/OG0006971/OG0007223/OG0008493/OG0008689/OG0008691/OG0011586	Molecular function
GO:0048278	vesicle docking	14/7361	23/19385	0.021741553307513	0.35826224024101	0.341388871937525	OG0001187/OG0001660/OG0005287/OG0007577/OG0007817/OG0008200/OG0008897/OG0009239/OG0010817/OG0011378/OG0011435/OG0012251/OG0012476/OG0012483	Biological process
GO:0008017	microtubule binding	94/7361	209/19385	0.0221467924179363	0.35826224024101	0.341388871937525	OG0000643/OG0000729/OG0001163/OG0001439/OG0001441/OG0001557/OG0001630/OG0001679/OG0001996/OG0002513/OG0002591/OG0002758/OG0002977/OG0003153/OG0003156/OG0003256/OG0003684/OG0003718/OG0004007/OG0004674/OG0004897/OG0004904/OG0004913/OG0005093/OG0005211/OG0005402/OG0005580/OG0005638/OG0005649/OG0005757/OG0005759/OG0006041/OG0006201/OG0006228/OG0006257/OG0006352/OG0006358/OG0006619/OG0006788/OG0006957…	Molecular function
GO:0009706	chloroplast inner membrane	53/7361	111/19385	0.0221526276750133	0.35826224024101	0.341388871937525	OG0000275/OG0000332/OG0000923/OG0000930/OG0001778/OG0002213/OG0002577/OG0002743/OG0002771/OG0002946/OG0003999/OG0004058/OG0004307/OG0004386/OG0004426/OG0004598/OG0004785/OG0004940/OG0005008/OG0005480/OG0006040/OG0006664/OG0006737/OG0006899/OG0007036/OG0007196/OG0007267/OG0007625/OG0008346/OG0008424/OG0008735/OG0008998/OG0009080/OG0009107/OG0010375/OG0010399/OG0010734/OG0010760/OG0010779/OG0010914…	Cellular component
GO:0003690	double-stranded DNA binding	50/7361	104/19385	0.0223036482759354	0.35826224024101	0.341388871937525	OG0002921/OG0003182/OG0003721/OG0004312/OG0004543/OG0004875/OG0004977/OG0005090/OG0005143/OG0005340/OG0005466/OG0005613/OG0005852/OG0006010/OG0006050/OG0006351/OG0006782/OG0006795/OG0006843/OG0007357/OG0007523/OG0007574/OG0007871/OG0008170/OG0008331/OG0008572/OG0008752/OG0008818/OG0008828/OG0009133/OG0009177/OG0009252/OG0009305/OG0009416/OG0009892/OG0010090/OG0010157/OG0010188/OG0010489/OG0010598…	Molecular function
GO:0005684	U2-type spliceosomal complex	9/7361	13/19385	0.0223770166916971	0.35826224024101	0.341388871937525	OG0003163/OG0004801/OG0006326/OG0007494/OG0011390/OG0012469/OG0013101/OG0013450/OG0013712	Cellular component
GO:0010417	glucuronoxylan biosynthetic process	9/7361	13/19385	0.0223770166916971	0.35826224024101	0.341388871937525	OG0001802/OG0005175/OG0005315/OG0007252/OG0007586/OG0008753/OG0009203/OG0012535/OG0013701	Biological process
GO:2000032	regulation of secondary shoot formation	9/7361	13/19385	0.0223770166916971	0.35826224024101	0.341388871937525	OG0001908/OG0002219/OG0006666/OG0008114/OG0008476/OG0010160/OG0011110/OG0012781/OG0013340	Biological process
GO:0006623	protein targeting to vacuole	26/7361	49/19385	0.0223870079238468	0.35826224024101	0.341388871937525	OG0000670/OG0001187/OG0001660/OG0002559/OG0002565/OG0003348/OG0004353/OG0005244/OG0005465/OG0005980/OG0007140/OG0007541/OG0007579/OG0008192/OG0008272/OG0008716/OG0009341/OG0010124/OG0010733/OG0011400/OG0011432/OG0011769/OG0012606/OG0012900/OG0012969/OG0013737	Biological process
GO:0000987	cis-regulatory region sequence-specific DNA binding	12/7361	19/19385	0.0229312719949666	0.35826224024101	0.341388871937525	OG0007736/OG0008537/OG0008607/OG0009177/OG0009993/OG0010596/OG0010684/OG0010859/OG0011118/OG0011965/OG0012511/OG0013280	Molecular function
GO:0005905	clathrin-coated pit	12/7361	19/19385	0.0229312719949666	0.35826224024101	0.341388871937525	OG0004612/OG0005717/OG0005911/OG0006520/OG0007030/OG0007068/OG0007824/OG0008779/OG0010091/OG0010550/OG0011618/OG0013281	Cellular component
GO:0010582	floral meristem determinacy	12/7361	19/19385	0.0229312719949666	0.35826224024101	0.341388871937525	OG0001469/OG0003738/OG0004579/OG0006481/OG0007145/OG0008178/OG0009791/OG0010612/OG0011095/OG0011096/OG0011239/OG0013021	Biological process
GO:0005381	iron ion transmembrane transporter activity	10/7361	15/19385	0.0230520036376116	0.35826224024101	0.341388871937525	OG0002633/OG0005134/OG0005227/OG0006093/OG0008459/OG0009204/OG0010749/OG0010759/OG0011749/OG0011997	Molecular function
GO:0016602	CCAAT-binding factor complex	10/7361	15/19385	0.0230520036376116	0.35826224024101	0.341388871937525	OG0001728/OG0003588/OG0004144/OG0007663/OG0008457/OG0009404/OG0010676/OG0011206/OG0012153/OG0013543	Cellular component
GO:0032544	plastid translation	10/7361	15/19385	0.0230520036376116	0.35826224024101	0.341388871937525	OG0004610/OG0006418/OG0007106/OG0008652/OG0011337/OG0012125/OG0012347/OG0012381/OG0013457/OG0013582	Biological process
GO:0035064	methylated histone binding	10/7361	15/19385	0.0230520036376116	0.35826224024101	0.341388871937525	OG0000815/OG0005498/OG0007287/OG0008245/OG0008590/OG0009200/OG0009932/OG0009973/OG0011657/OG0013159	Molecular function
GO:0012501	programmed cell death	11/7361	17/19385	0.0231804569075639	0.35826224024101	0.341388871937525	OG0001908/OG0003284/OG0003676/OG0008266/OG0009270/OG0010267/OG0010600/OG0010669/OG0011917/OG0013128/OG0013191	Biological process
GO:0015020	glucuronosyltransferase activity	11/7361	17/19385	0.0231804569075639	0.35826224024101	0.341388871937525	OG0000299/OG0003793/OG0007252/OG0007586/OG0008270/OG0008865/OG0010036/OG0011136/OG0012006/OG0012464/OG0012535	Molecular function
GO:0090630	activation of GTPase activity	11/7361	17/19385	0.0231804569075639	0.35826224024101	0.341388871937525	OG0003503/OG0003990/OG0004031/OG0004909/OG0005310/OG0005971/OG0007825/OG0008787/OG0008961/OG0009102/OG0009443	Biological process
GO:0016757	glycosyltransferase activity	90/7361	200/19385	0.0243590466993235	0.373146104748044	0.355571738964508	OG0000299/OG0000571/OG0000830/OG0001445/OG0001579/OG0001601/OG0001621/OG0001708/OG0001801/OG0001820/OG0001906/OG0002476/OG0002746/OG0003040/OG0003859/OG0004335/OG0004364/OG0004367/OG0004725/OG0004831/OG0005240/OG0005306/OG0005364/OG0005634/OG0005648/OG0005995/OG0006416/OG0006459/OG0006681/OG0006791/OG0006851/OG0006877/OG0006907/OG0007083/OG0007252/OG0007389/OG0007502/OG0007511/OG0007868/OG0007887…	Molecular function
GO:0009788	negative regulation of abscisic acid-activated signaling pathway	32/7361	63/19385	0.025662167672374	0.389659756498943	0.371307633819115	OG0000711/OG0000985/OG0001329/OG0001351/OG0001873/OG0003409/OG0003414/OG0003419/OG0004436/OG0005291/OG0005718/OG0005747/OG0006282/OG0007007/OG0007795/OG0008474/OG0008726/OG0008768/OG0009255/OG0009528/OG0010729/OG0010857/OG0011065/OG0011345/OG0011373/OG0011454/OG0011590/OG0011872/OG0012919/OG0013288/OG0013627/OG0013664	Biological process
GO:0031969	chloroplast membrane	86/7361	191/19385	0.026802891757012	0.403441788099024	0.3844405618603	OG0001299/OG0001692/OG0001715/OG0001754/OG0001778/OG0001823/OG0001916/OG0002117/OG0002126/OG0002276/OG0002687/OG0002890/OG0002919/OG0003026/OG0003692/OG0004125/OG0004170/OG0004257/OG0004426/OG0005148/OG0005282/OG0005320/OG0005444/OG0005480/OG0005737/OG0005739/OG0005742/OG0005755/OG0006064/OG0006523/OG0006589/OG0006692/OG0006882/OG0006904/OG0006999/OG0007022/OG0007215/OG0007221/OG0007228/OG0007334…	Cellular component
GO:0000226	microtubule cytoskeleton organization	23/7361	43/19385	0.0275471860489922	0.411070509058668	0.391709986740207	OG0000311/OG0000330/OG0001304/OG0001441/OG0003153/OG0004007/OG0005402/OG0006322/OG0007864/OG0007869/OG0007931/OG0008105/OG0008530/OG0008662/OG0009299/OG0009336/OG0010015/OG0010916/OG0012258/OG0013020/OG0013283/OG0013313/OG0013549	Biological process
GO:0009409	response to cold	106/7361	240/19385	0.0280281864700581	0.41467342546727	0.395143213662448	OG0000159/OG0000416/OG0000428/OG0000550/OG0000594/OG0000690/OG0000963/OG0001487/OG0001549/OG0001645/OG0001709/OG0001757/OG0001812/OG0002147/OG0002764/OG0002854/OG0003152/OG0003284/OG0003602/OG0003603/OG0003786/OG0003828/OG0004040/OG0004147/OG0004338/OG0004405/OG0004806/OG0004946/OG0005054/OG0005090/OG0005164/OG0005313/OG0005322/OG0005356/OG0005658/OG0005841/OG0005842/OG0005852/OG0006085/OG0006240…	Biological process
GO:0003682	chromatin binding	68/7361	148/19385	0.0282860278704908	0.414941646134065	0.395398801722204	OG0000436/OG0001026/OG0001254/OG0001551/OG0001610/OG0001611/OG0002130/OG0002478/OG0002526/OG0002921/OG0003350/OG0003577/OG0003698/OG0003801/OG0003887/OG0003973/OG0004024/OG0004234/OG0004862/OG0005038/OG0005057/OG0005270/OG0005286/OG0005571/OG0005961/OG0005967/OG0006013/OG0006753/OG0006800/OG0007091/OG0007728/OG0007740/OG0007940/OG0007967/OG0008068/OG0008125/OG0008417/OG0008590/OG0008649/OG0008853…	Molecular function
GO:0009877	nodulation	22/7361	41/19385	0.0295213278076788	0.429423684328504	0.409198767577467	OG0002763/OG0002855/OG0002962/OG0003003/OG0003360/OG0004033/OG0004463/OG0005628/OG0005974/OG0006073/OG0006606/OG0006783/OG0006944/OG0007141/OG0007171/OG0007314/OG0007951/OG0007973/OG0008240/OG0010673/OG0011289/OG0011445	Biological process
GO:0048510	regulation of timing of transition from vegetative to reproductive phase	26/7361	50/19385	0.0301012144515243	0.43100894420942	0.410709365183594	OG0000254/OG0000436/OG0001603/OG0001732/OG0002889/OG0003497/OG0003588/OG0003696/OG0004020/OG0004144/OG0004248/OG0005571/OG0006763/OG0007239/OG0007313/OG0007437/OG0007666/OG0008178/OG0008457/OG0008572/OG0008830/OG0009667/OG0010296/OG0011075/OG0011234/OG0013468	Biological process
GO:0006457	protein folding	67/7361	146/19385	0.0301282970822298	0.43100894420942	0.410709365183594	OG0000354/OG0000882/OG0001444/OG0001896/OG0002115/OG0002139/OG0002248/OG0002596/OG0002661/OG0002725/OG0002854/OG0003214/OG0003600/OG0003712/OG0003840/OG0004299/OG0004636/OG0004639/OG0004847/OG0004925/OG0005224/OG0005372/OG0005522/OG0005654/OG0005745/OG0005825/OG0006023/OG0006322/OG0006506/OG0006886/OG0006916/OG0007152/OG0007575/OG0007790/OG0008149/OG0008339/OG0008347/OG0008370/OG0008539/OG0008617…	Biological process
GO:0003755	peptidyl-prolyl cis-trans isomerase activity	32/7361	64/19385	0.0330031794688685	0.464459379354564	0.442584357960778	OG0000958/OG0002115/OG0002139/OG0002447/OG0002749/OG0002929/OG0004203/OG0004433/OG0004719/OG0004925/OG0005656/OG0006171/OG0006461/OG0006683/OG0006807/OG0007115/OG0007152/OG0008258/OG0008539/OG0009290/OG0009361/OG0009428/OG0009522/OG0009681/OG0009808/OG0010147/OG0010659/OG0010944/OG0011841/OG0012939/OG0012992/OG0013651	Molecular function
GO:0019900	kinase binding	32/7361	64/19385	0.0330031794688685	0.464459379354564	0.442584357960778	OG0000550/OG0001018/OG0001924/OG0002036/OG0002130/OG0002729/OG0003835/OG0004026/OG0005521/OG0005595/OG0006240/OG0006641/OG0006685/OG0006749/OG0007007/OG0007297/OG0007469/OG0008231/OG0008356/OG0008604/OG0008643/OG0009422/OG0009613/OG0009945/OG0010058/OG0010384/OG0010685/OG0010744/OG0011454/OG0012063/OG0012258/OG0013013	Molecular function
GO:0016607	nuclear speck	65/7361	142/19385	0.0341782041761402	0.470746186582447	0.448575070312077	OG0000599/OG0000875/OG0000902/OG0001038/OG0001741/OG0001971/OG0001997/OG0002367/OG0002735/OG0003205/OG0003398/OG0003399/OG0003734/OG0003821/OG0003894/OG0004183/OG0004363/OG0004385/OG0004576/OG0004680/OG0004717/OG0004801/OG0004829/OG0005039/OG0005223/OG0005268/OG0005424/OG0005617/OG0005802/OG0005845/OG0005850/OG0006491/OG0006782/OG0006802/OG0006849/OG0007009/OG0007479/OG0007523/OG0007750/OG0008150…	Cellular component
GO:0006270	DNA replication initiation	14/7361	24/19385	0.0342172488449335	0.470746186582447	0.448575070312077	OG0002218/OG0003653/OG0007169/OG0007650/OG0007740/OG0008417/OG0008535/OG0009323/OG0012326/OG0012565/OG0012946/OG0013364/OG0013507/OG0013677	Biological process
GO:0048471	perinuclear region of cytoplasm	28/7361	55/19385	0.0342657536160533	0.470746186582447	0.448575070312077	OG0000587/OG0001896/OG0002337/OG0002917/OG0002971/OG0003142/OG0003931/OG0005226/OG0005285/OG0005880/OG0006626/OG0006770/OG0007362/OG0007790/OG0007965/OG0008217/OG0008606/OG0008827/OG0008966/OG0009826/OG0010096/OG0010802/OG0010916/OG0011510/OG0012553/OG0012785/OG0012933/OG0013325	Cellular component
GO:0010182	sugar mediated signaling pathway	24/7361	46/19385	0.0347680250578272	0.473195852471128	0.450909362292717	OG0001908/OG0002130/OG0002889/OG0003405/OG0003497/OG0004020/OG0004242/OG0004450/OG0004845/OG0005051/OG0005223/OG0005445/OG0005615/OG0006641/OG0006815/OG0007081/OG0007495/OG0007546/OG0007900/OG0008185/OG0009647/OG0009945/OG0012326/OG0012987	Biological process
GO:0051213	dioxygenase activity	27/7361	53/19385	0.0368651028236982	0.473195852471128	0.450909362292717	OG0000356/OG0000366/OG0000838/OG0001144/OG0001343/OG0001443/OG0001818/OG0002118/OG0002220/OG0002247/OG0003741/OG0004817/OG0005783/OG0005851/OG0006086/OG0006704/OG0006892/OG0007055/OG0007210/OG0008684/OG0008741/OG0008848/OG0010769/OG0010937/OG0011646/OG0012023/OG0013333	Molecular function
GO:0010150	leaf senescence	71/7361	157/19385	0.0371393335216293	0.473195852471128	0.450909362292717	OG0000101/OG0000366/OG0000588/OG0000836/OG0001824/OG0001829/OG0002599/OG0002824/OG0003339/OG0003744/OG0004729/OG0005444/OG0005445/OG0005723/OG0005851/OG0005893/OG0006057/OG0006282/OG0006508/OG0006511/OG0006641/OG0006677/OG0006926/OG0006968/OG0007003/OG0007085/OG0007087/OG0007192/OG0007336/OG0007372/OG0007475/OG0007664/OG0007785/OG0007950/OG0008067/OG0008114/OG0008166/OG0008412/OG0008534/OG0008601…	Biological process
GO:0010027	thylakoid membrane organization	23/7361	44/19385	0.0373826351362913	0.473195852471128	0.450909362292717	OG0001890/OG0002830/OG0003221/OG0003852/OG0003910/OG0004058/OG0005051/OG0005596/OG0007247/OG0008283/OG0008621/OG0008634/OG0008978/OG0009162/OG0009499/OG0009755/OG0010105/OG0010215/OG0011164/OG0012242/OG0012347/OG0012375/OG0012378	Biological process
GO:0009416	response to light stimulus	66/7361	145/19385	0.0374790331925544	0.473195852471128	0.450909362292717	OG0000159/OG0000254/OG0000315/OG0001112/OG0001144/OG0001351/OG0001371/OG0001549/OG0001668/OG0002532/OG0003500/OG0004022/OG0004046/OG0004058/OG0004204/OG0004205/OG0004610/OG0004672/OG0005228/OG0005280/OG0005432/OG0005998/OG0006085/OG0006309/OG0006418/OG0006965/OG0007055/OG0007228/OG0007523/OG0007611/OG0007736/OG0007766/OG0008085/OG0008154/OG0008418/OG0008687/OG0008769/OG0008874/OG0009294/OG0009295…	Biological process
GO:0006012	galactose metabolic process	12/7361	20/19385	0.0377935853876043	0.473195852471128	0.450909362292717	OG0001261/OG0001776/OG0002029/OG0002719/OG0007157/OG0009650/OG0010710/OG0011316/OG0011780/OG0012124/OG0012978/OG0013393	Biological process
GO:0030544	Hsp70 protein binding	12/7361	20/19385	0.0377935853876043	0.473195852471128	0.450909362292717	OG0001444/OG0004337/OG0006245/OG0006338/OG0007051/OG0008246/OG0008834/OG0009167/OG0012191/OG0012694/OG0012920/OG0013031	Molecular function
GO:0000149	SNARE binding	30/7361	60/19385	0.0381800732788532	0.473195852471128	0.450909362292717	OG0001187/OG0001660/OG0002265/OG0004191/OG0005287/OG0005717/OG0006520/OG0007030/OG0007117/OG0007577/OG0007817/OG0007824/OG0008200/OG0008779/OG0008897/OG0009239/OG0009771/OG0010091/OG0010519/OG0010817/OG0011378/OG0011435/OG0011618/OG0012251/OG0012476/OG0012483/OG0012667/OG0012749/OG0012966/OG0013281	Molecular function
GO:0010119	regulation of stomatal movement	30/7361	60/19385	0.0381800732788532	0.473195852471128	0.450909362292717	OG0000820/OG0001081/OG0001301/OG0002764/OG0002993/OG0003828/OG0005162/OG0006397/OG0007007/OG0007296/OG0007736/OG0007880/OG0008200/OG0008324/OG0008430/OG0008494/OG0008790/OG0008907/OG0010126/OG0010158/OG0010606/OG0011193/OG0011454/OG0012586/OG0012626/OG0012869/OG0013136/OG0013147/OG0013525/OG0013577	Biological process
GO:0006888	endoplasmic reticulum to Golgi vesicle-mediated transport	33/7361	67/19385	0.0389033937991615	0.473195852471128	0.450909362292717	OG0000870/OG0002006/OG0002445/OG0002757/OG0004217/OG0004619/OG0005287/OG0005515/OG0005518/OG0006952/OG0007109/OG0007117/OG0007761/OG0007796/OG0007918/OG0008715/OG0008973/OG0008990/OG0009011/OG0009170/OG0009521/OG0010131/OG0010521/OG0010715/OG0010902/OG0010916/OG0011378/OG0011435/OG0011702/OG0011813/OG0012211/OG0012606/OG0013392	Biological process
GO:0031902	late endosome membrane	18/7361	33/19385	0.0389213620008586	0.473195852471128	0.450909362292717	OG0001015/OG0001644/OG0002504/OG0002565/OG0003142/OG0004859/OG0005367/OG0006700/OG0006810/OG0009204/OG0009310/OG0010519/OG0010973/OG0011432/OG0011872/OG0012667/OG0012749/OG0012966	Cellular component
GO:0048364	root development	91/7361	206/19385	0.0390749299133306	0.473195852471128	0.450909362292717	OG0000711/OG0000819/OG0000858/OG0001326/OG0001329/OG0001366/OG0001369/OG0001454/OG0001484/OG0001587/OG0001649/OG0001874/OG0002695/OG0002958/OG0002971/OG0003236/OG0003516/OG0003629/OG0003786/OG0004242/OG0004514/OG0004553/OG0004884/OG0004997/OG0005168/OG0005291/OG0005328/OG0005523/OG0005615/OG0005951/OG0006119/OG0006222/OG0006687/OG0007063/OG0007192/OG0007273/OG0007340/OG0007409/OG0007509/OG0007546…	Biological process
GO:0009903	chloroplast avoidance movement	11/7361	18/19385	0.0394195533361378	0.473195852471128	0.450909362292717	OG0001081/OG0006717/OG0006839/OG0007971/OG0011277/OG0011569/OG0011838/OG0011883/OG0011922/OG0011943/OG0012869	Biological process
GO:0033290	eukaryotic 48S preinitiation complex	11/7361	18/19385	0.0394195533361378	0.473195852471128	0.450909362292717	OG0005292/OG0006786/OG0008493/OG0008691/OG0009240/OG0009723/OG0010687/OG0011283/OG0011592/OG0011996/OG0013277	Cellular component
GO:0004176	ATP-dependent peptidase activity	22/7361	42/19385	0.040206481185131	0.473195852471128	0.450909362292717	OG0001431/OG0001699/OG0003460/OG0004257/OG0004322/OG0005954/OG0006899/OG0007190/OG0007289/OG0007313/OG0008424/OG0008773/OG0009089/OG0009233/OG0010529/OG0010563/OG0010585/OG0011766/OG0012323/OG0012663/OG0012711/OG0012831	Molecular function
GO:0010196	nonphotochemical quenching	7/7361	10/19385	0.0411254685407926	0.473195852471128	0.450909362292717	OG0004315/OG0004610/OG0005432/OG0006497/OG0008319/OG0009228/OG0010215	Biological process
GO:0010295	(+)-abscisic acid 8'-hydroxylase activity	7/7361	10/19385	0.0411254685407926	0.473195852471128	0.450909362292717	OG0001642/OG0003925/OG0006081/OG0007568/OG0008142/OG0011947/OG0012809	Molecular function
GO:0000036	acyl carrier activity	9/7361	14/19385	0.0417540213292384	0.473195852471128	0.450909362292717	OG0003505/OG0006766/OG0008588/OG0008612/OG0011431/OG0012453/OG0013029/OG0013330/OG0013540	Molecular function
GO:0007034	vacuolar transport	9/7361	14/19385	0.0417540213292384	0.473195852471128	0.450909362292717	OG0002065/OG0002187/OG0002565/OG0005244/OG0008716/OG0009239/OG0010540/OG0010733/OG0012126	Biological process
GO:0016881	acid-amino acid ligase activity	9/7361	14/19385	0.0417540213292384	0.473195852471128	0.450909362292717	OG0004204/OG0004592/OG0004887/OG0007810/OG0010031/OG0010374/OG0010505/OG0012342/OG0012594	Molecular function
GO:0004630	phospholipase D activity	8/7361	12/19385	0.0420116678460375	0.473195852471128	0.450909362292717	OG0001366/OG0003284/OG0003866/OG0010267/OG0011363/OG0012727/OG0013570/OG0013605	Molecular function
GO:0005762	mitochondrial large ribosomal subunit	8/7361	12/19385	0.0420116678460375	0.473195852471128	0.450909362292717	OG0000826/OG0003260/OG0004475/OG0005614/OG0007647/OG0009595/OG0009885/OG0012707	Cellular component
GO:0007389	pattern specification process	8/7361	12/19385	0.0420116678460375	0.473195852471128	0.450909362292717	OG0001611/OG0003904/OG0007580/OG0008261/OG0009924/OG0010856/OG0011867/OG0012889	Biological process
GO:0016925	protein sumoylation	8/7361	12/19385	0.0420116678460375	0.473195852471128	0.450909362292717	OG0001511/OG0001924/OG0003821/OG0003894/OG0005992/OG0008613/OG0009006/OG0009562	Biological process
GO:0070290	N-acylphosphatidylethanolamine-specific phospholipase D activity	8/7361	12/19385	0.0420116678460375	0.473195852471128	0.450909362292717	OG0001366/OG0003284/OG0003866/OG0010267/OG0011363/OG0012727/OG0013570/OG0013605	Molecular function
GO:0070696	transmembrane receptor protein serine/threonine kinase binding	8/7361	12/19385	0.0420116678460375	0.473195852471128	0.450909362292717	OG0004863/OG0009592/OG0010588/OG0011069/OG0011845/OG0012486/OG0012855/OG0013532	Molecular function
GO:0006338	chromatin remodeling	35/7361	72/19385	0.0420983022995689	0.473195852471128	0.450909362292717	OG0001732/OG0002606/OG0003454/OG0003553/OG0003577/OG0004205/OG0004947/OG0005038/OG0005057/OG0005219/OG0005346/OG0005508/OG0006013/OG0006763/OG0007265/OG0007355/OG0007569/OG0008656/OG0008780/OG0009440/OG0009880/OG0010129/OG0010239/OG0010605/OG0010660/OG0011345/OG0011390/OG0011792/OG0011833/OG0012161/OG0012194/OG0012456/OG0013363/OG0013390/OG0013698	Biological process
GO:0080008	Cul4-RING E3 ubiquitin ligase complex	35/7361	72/19385	0.0420983022995689	0.473195852471128	0.450909362292717	OG0000436/OG0001886/OG0002396/OG0003414/OG0003888/OG0004171/OG0004242/OG0005090/OG0005145/OG0005563/OG0005571/OG0005980/OG0006361/OG0006763/OG0007016/OG0007378/OG0007563/OG0007900/OG0008835/OG0009735/OG0010100/OG0010152/OG0010177/OG0010744/OG0010901/OG0011756/OG0011792/OG0011950/OG0012572/OG0012969/OG0013277/OG0013357/OG0013490/OG0013577/OG0013662	Cellular component
GO:0016604	nuclear body	21/7361	40/19385	0.0432578604675736	0.483092622383031	0.460340015977506	OG0000254/OG0004336/OG0004383/OG0004717/OG0005481/OG0005729/OG0006753/OG0006951/OG0007618/OG0007750/OG0008170/OG0009352/OG0009575/OG0009880/OG0010202/OG0010296/OG0010979/OG0011139/OG0012072/OG0012105/OG0012725	Cellular component
GO:0005759	mitochondrial matrix	51/7361	110/19385	0.0438481934690007	0.486546300607951	0.46363103350826	OG0000354/OG0001546/OG0001785/OG0002264/OG0002283/OG0002326/OG0002373/OG0002409/OG0002609/OG0002849/OG0002872/OG0003244/OG0003505/OG0003538/OG0003839/OG0003972/OG0004475/OG0004627/OG0004668/OG0004821/OG0004894/OG0004971/OG0005177/OG0005188/OG0005620/OG0005731/OG0005820/OG0006336/OG0006766/OG0006777/OG0007202/OG0007422/OG0007955/OG0008448/OG0008499/OG0008653/OG0009233/OG0009316/OG0009434/OG0010337…	Cellular component
GO:0004712	protein serine/threonine/tyrosine kinase activity	28/7361	56/19385	0.0442339268579256	0.487700174465409	0.464730562429563	OG0000539/OG0001001/OG0001755/OG0001851/OG0001905/OG0002889/OG0002916/OG0003162/OG0003497/OG0004020/OG0004450/OG0005526/OG0006911/OG0007081/OG0007859/OG0008768/OG0008793/OG0009255/OG0009647/OG0010739/OG0010990/OG0011140/OG0011296/OG0011998/OG0012047/OG0012573/OG0012987/OG0013742	Molecular function

## Sheet: Table S10
Table S10. Candidate genes for volatile oil metabolism and oil gland development in Rutaceae.
OGs	Symbol	Full name	Pathway
OG0003922	CDS1	phosphatidate cytidylyltransferase 1	Glycerophospholipid metabolism
OG0009298	CDS4	phosphatidate cytidylyltransferase 4	Glycerophospholipid metabolism
OG0013420	CLS	cardiolipin synthase	Glycerophospholipid metabolism
OG0001361	LYPLA2	lysophospholipase II	Glycerophospholipid metabolism
OG0012756	DGK1	diacylglycerol kinase 1	Glycerophospholipid metabolism
OG0003786	DGK2	diacylglycerol kinase 2	Glycerophospholipid metabolism
OG0001095	DGK5	diacylglycerol kinase 5	Glycerophospholipid metabolism
OG0005328	DGK7	diacylglycerol kinase 7	Glycerophospholipid metabolism
OG0011417	ETNK	ethanolamine kinase	Glycerophospholipid metabolism
OG0008103	ETNK/CEK2	choline/ethanolamine kinase 2	Glycerophospholipid metabolism
OG0010975	GDPD1	glycerophosphodiester phosphodiesterase GDPD1	Glycerophospholipid metabolism
OG0009672	GDPD6	glycerophosphodiester phosphodiesterase GDPD6	Glycerophospholipid metabolism
OG0011167	GPAT1	glycerol-3-phosphate acyltransferase 1	Glycerophospholipid metabolism
OG0009375	GPAT3	glycerol-3-phosphate acyltransferase 3	Glycerophospholipid metabolism
OG0011812	GPAT9	glycerol-3-phosphate acyltransferase 9	Glycerophospholipid metabolism
OG0001540	GPDHC1	glycerol-3-phosphate dehydrogenase (NAD+)	Glycerophospholipid metabolism
OG0006767	LCAT3	phospholipase A1	Glycerophospholipid metabolism
OG0013376	LCAT4	lecithin-cholesterol acyltransferase-like 4	Glycerophospholipid metabolism
OG0002244	LPAT2	1-acyl-sn-glycerol-3-phosphate acyltransferase 2	Glycerophospholipid metabolism
OG0007244	LPAT4	1-acyl-sn-glycerol-3-phosphate acyltransferase 4	Glycerophospholipid metabolism
OG0003227	LPAT5	1-acyl-sn-glycerol-3-phosphate acyltransferase 5	Glycerophospholipid metabolism
OG0007516	LPCAT1	lysophospholipid acyltransferase 1	Glycerophospholipid metabolism
OG0011924	LPEAT1	lysophospholipid acyltransferase LPEAT1	Glycerophospholipid metabolism
OG0009310	LPEAT2	lysophospholipid acyltransferase LPEAT2	Glycerophospholipid metabolism
OG0013337	LPP2	lipid phosphate phosphatase 2	Glycerophospholipid metabolism
OG0001692	LPP3	lipid phosphate phosphatase 3	Glycerophospholipid metabolism
OG0007294	-	monolysocardiolipin acyltransferase / lysoglycerophospholipid acyltransferase	Glycerophospholipid metabolism
OG0003661	NMT1	phosphoethanolamine N-methyltransferase 1	Glycerophospholipid metabolism
OG0002045	NPC4	non-specific phospholipase C4-like	Glycerophospholipid metabolism
OG0008615	NPC6	non-specific phospholipase C6-like	Glycerophospholipid metabolism
OG0010812	PAH1	phosphatidate phosphatase PAH1	Glycerophospholipid metabolism
OG0011940	PAH2	phosphatidate phosphatase PAH2	Glycerophospholipid metabolism
OG0006751	PECT1	ethanolamine-phosphate cytidylyltransferase	Glycerophospholipid metabolism
OG0011164	PGPP1	phosphatidylglycerophosphate phosphatase 1	Glycerophospholipid metabolism
OG0013570	PLDALPHA1	phospholipase D alpha 1	Glycerophospholipid metabolism
OG0011363	PLDALPHA1	phospholipase D alpha 1	Glycerophospholipid metabolism
OG0013605	PLDALPHA4	phospholipase D alpha 4	Glycerophospholipid metabolism
OG0003866	PLDBETA1	phospholipase D beta 1	Glycerophospholipid metabolism
OG0010267	PLDDELTA	phospholipase D delta	Glycerophospholipid metabolism
OG0000652	PLDDELTA	phospholipase D delta	Glycerophospholipid metabolism
OG0003284	PLDDELTA	phospholipase D delta	Glycerophospholipid metabolism
OG0012727	PLDGAMMA1	phospholipase D gamma 1	Glycerophospholipid metabolism
OG0001366	PLDZETA1	phospholipase D zeta 1	Glycerophospholipid metabolism
OG0013331	PSS1	CDP-diacylglycerol--serine O-phosphatidyltransferase 1 / phosphatidylserine synthase 1	Glycerophospholipid metabolism
OG0009147	SDC	serine decarboxylase	Glycerophospholipid metabolism
OG0008343	SDP1	triacylglycerol lipase SDP1	Glycerophospholipid metabolism
OG0005930	SDP6	glycerol-3-phosphate dehydrogenase SDP6	Glycerophospholipid metabolism
OG0011055	DRNL	dornroschen-like	DRNL-LMI1-MYC5
OG0008178	LMI1	late meristem identity1	DRNL-LMI1-MYC5
OG0012597	MYC5	myelocytomatosis 5	DRNL-LMI1-MYC5
